# Supplementary material for: Tetra­aqua­bis(biuret-κ2 O,O′)gadolinium(III) trichloride
Source: Acta Crystallogr Sect E Struct Rep Online. 2008 Apr 2;64(Pt 5):m620. doi: 10.1107/S1600536808008660 (PMC2961212; doi:10.1107/S1600536808008660)
Supplement: Supplementary file 1 [file e-64-0m620-sup1.cif]

##############################################################################
###                                                                        ###
###        Electronic paper (Acta Crystallographica Section E)             ###
###                                                                        ###
##############################################################################
#                                                                            #
# This CIF contains the data in a paper accepted for publication in Acta     #
# Crystallographica Section E. It conforms to the requirements of Notes      #
# for Authors for Section E, and has been peer reviewed under the auspices   #
# of the IUCr Commission on Journals.                                        #
#                                                                            #
# Full details of the Crystallographic Information File format               #
# are given in the paper "The Crystallographic Information File (CIF):       #
# a New Standard Archive File for Crystallography" by S. R. Hall, F. H.      #
# Allen and I. D. Brown [Acta Cryst. (1991), A47, 655-685].                  #
#                                                                            #
# The current version of the core CIF dictionary is obtainable from          #
# ftp://ftp.iucr.org/pub/cif_core.dic. The current version number is 2.4.    #
#                                                                            #
# Software is freely available for graphical display of the structure(s) in  #
# this CIF.  For information consult the CIF home page http://www.iucr.org/  #
# cif/home.html                                                              #
#                                                                            #
# This file may be used for bona fide research purposes within the           #
# scientific community so long as proper attribution is given to the journal # 
# article from which it was obtained.                                        #
#                                                                            #
##############################################################################
                                             
data_I
_audit_creation_method     SHELXL-97
_chemical_name_systematic
;
Tetraaquabis(biuret-\k^2^<i>O</i>,<i>O</i>')gadolinium(III) trichloride
;
_chemical_name_common     ?
_chemical_formula_moiety     'C4 H18 Gd N6 O8 3+, 3(Cl -)'
_chemical_formula_sum     'C4 H18 Cl3 Gd N6 O8'
_chemical_formula_iupac     '[Gd (C2 H5 N3 O2)2 (H2 O)4] Cl3'
_chemical_formula_weight     541.84
_chemical_melting_point     ?
_symmetry_cell_setting     monoclinic
_symmetry_space_group_name_H-M     'C 2/c'
_symmetry_space_group_name_Hall     '-C 2yc'
loop_
    _symmetry_equiv_pos_as_xyz
    'x, y, z'
    '-x, y, -z+1/2'
    'x+1/2, y+1/2, z'
    '-x+1/2, y+1/2, -z+1/2'
    '-x, -y, -z'
    'x, -y, z-1/2'
    '-x+1/2, -y+1/2, -z'
    'x+1/2, -y+1/2, z-1/2'
_cell_length_a     7.6501(3)
_cell_length_b     13.2164(5)
_cell_length_c     17.4557(6)
_cell_angle_alpha     90.00
_cell_angle_beta     100.9610(10)
_cell_angle_gamma     90.00
_cell_volume     1732.69(11)
_cell_formula_units_Z     4
_cell_measurement_reflns_used     6423
_cell_measurement_theta_min     2.38
_cell_measurement_theta_max     32.47
_cell_measurement_temperature     293(2)
_exptl_crystal_description     slab
_exptl_crystal_colour     colourless
_exptl_crystal_size_max     0.47
_exptl_crystal_size_mid     0.34
_exptl_crystal_size_min     0.06
_exptl_crystal_density_diffrn     2.077
_exptl_crystal_density_meas     ?
_exptl_crystal_density_method     'not measured'
_exptl_crystal_F_000     1052
_exptl_absorpt_coefficient_mu     4.333
_exptl_absorpt_correction_type     multi-scan
_exptl_absorpt_process_details     '(SADABS; Bruker, 1999)'
_exptl_absorpt_correction_T_min     0.235
_exptl_absorpt_correction_T_max     0.781
_exptl_special_details
;
;
_diffrn_ambient_temperature     293(2)
_diffrn_radiation_type     MoK\a
_diffrn_radiation_wavelength     0.71073
_diffrn_radiation_source     'fine-focus sealed tube'
_diffrn_radiation_monochromator     graphite
_diffrn_measurement_device_type     'Bruker SMART1000 CCD'
_diffrn_measurement_method     \w
_diffrn_detector_area_resol_mean     ?
_diffrn_reflns_number     8649
_diffrn_reflns_av_R_equivalents     0.0250
_diffrn_reflns_av_sigmaI/netI     0.0223
_diffrn_reflns_theta_min     2.38
_diffrn_reflns_theta_max     32.47
_diffrn_reflns_theta_full     32.47
_diffrn_measured_fraction_theta_max     0.997
_diffrn_measured_fraction_theta_full     0.997
_diffrn_reflns_limit_h_min     -11
_diffrn_reflns_limit_h_max     9
_diffrn_reflns_limit_k_min     -19
_diffrn_reflns_limit_k_max     18
_diffrn_reflns_limit_l_min     -19
_diffrn_reflns_limit_l_max     26
_diffrn_standards_number     ?
_diffrn_standards_interval_count     ?
_diffrn_standards_interval_time     ?
_diffrn_standards_decay_%     0
_refine_special_details
;
Refinement of <i>F</i>^2^ against ALL reflections. The weighted <i>R</i>-factor
<i>wR</i> and goodness of fit <i>S</i> are based on <i>F</i>^2^, conventional
<i>R</i>-factors <i>R</i> are based on <i>F</i>, with <i>F</i> set to zero for
negative <i>F</i>^2^. The threshold expression of <i>F</i>^2^ >
\s(<i>F</i>^2^) is used only for calculating <i>R</i>-factors(gt) <i>etc</i>.
and is not relevant to the choice of reflections for refinement.
<i>R</i>-factors based on <i>F</i>^2^ are statistically about twice as large
as those based on <i>F</i>, and <i>R</i>- factors based on ALL data will be
even larger.
;
_reflns_number_total     3134
_reflns_number_gt     2902
_reflns_threshold_expression     I>2\s(I)
_refine_ls_structure_factor_coef     Fsqd
_refine_ls_matrix_type     full
_refine_ls_R_factor_all     0.0363
_refine_ls_R_factor_gt     0.0334
_refine_ls_wR_factor_gt     0.0857
_refine_ls_wR_factor_ref     0.0876
_refine_ls_goodness_of_fit_ref     1.059
_refine_ls_restrained_S_all     1.059
_refine_ls_number_reflns     3134
_refine_ls_number_parameters     101
_refine_ls_number_restraints     0
_refine_ls_hydrogen_treatment     constr
_refine_ls_weighting_scheme     calc
_refine_ls_weighting_details
                 'calc w=1/[\s^2^(Fo^2^)+(0.0654P)^2^] where P=(Fo^2^+2Fc^2^)/3'
_atom_sites_solution_hydrogens     'difmap (O-H) and geom (N-H)'
_atom_sites_solution_primary     direct
_atom_sites_solution_secondary     difmap
_refine_ls_shift/su_max     0.000
_refine_ls_shift/su_mean     0.000
_refine_diff_density_max     2.990
_refine_diff_density_min     -3.452
_refine_ls_extinction_method     none
_refine_ls_extinction_coef     ?
loop_
    _atom_type_symbol
    _atom_type_description
    _atom_type_scat_dispersion_real
    _atom_type_scat_dispersion_imag
    _atom_type_scat_source
    'C' 'C' 0.0033 0.0016
                         'International Tables Vol C Tables 4.2.6.8 and 6.1.1.4'
    'H' 'H' 0.0000 0.0000
                         'International Tables Vol C Tables 4.2.6.8 and 6.1.1.4'
    'N' 'N' 0.0061 0.0033
                         'International Tables Vol C Tables 4.2.6.8 and 6.1.1.4'
    'O' 'O' 0.0106 0.0060
                         'International Tables Vol C Tables 4.2.6.8 and 6.1.1.4'
    'Cl' 'Cl' 0.1484 0.1585
                         'International Tables Vol C Tables 4.2.6.8 and 6.1.1.4'
    'Gd' 'Gd' -0.1653 3.9035
                         'International Tables Vol C Tables 4.2.6.8 and 6.1.1.4'
_computing_data_collection     'SMART (Bruker, 1999)'
_computing_cell_refinement     'SAINT (Bruker, 1999)'
_computing_data_reduction     'SAINT (Bruker, 1999)'
_computing_structure_solution     'SHELXS97 (Sheldrick, 2008)'
_computing_structure_refinement     'SHELXL97 (Sheldrick, 2008)'
_computing_molecular_graphics     'ORTEP-3 (Farrugia, 1997)'
_computing_publication_material     'SHELXL97 (Sheldrick, 2008)'
loop_
    _atom_site_type_symbol
    _atom_site_label
    _atom_site_fract_x
    _atom_site_fract_y
    _atom_site_fract_z
    _atom_site_U_iso_or_equiv
    _atom_site_adp_type
    _atom_site_calc_flag
    _atom_site_refinement_flags
    _atom_site_occupancy
    _atom_site_disorder_assembly
    _atom_site_disorder_group
    Gd Gd1 0.0000 0.106486(13) 0.7500 0.02252(7) Uani d S 1 . .
    Cl Cl1 -0.04157(10) 0.33393(7) 0.50790(4) 0.03672(16) Uani d . 1 . .
    Cl Cl2 0.5000 0.30307(10) 0.7500 0.0389(2) Uani d S 1 . .
    O O1 0.2531(3) 0.02702(18) 0.71963(13) 0.0310(4) Uani d . 1 . .
    O O2 -0.0822(3) 0.01130(17) 0.63327(12) 0.0305(4) Uani d . 1 . .
    N N1 0.4595(4) -0.0112(3) 0.64845(18) 0.0434(7) Uani d . 1 . .
    H H1 0.5423 0.0169 0.6820 0.052 Uiso calc R 1 . .
    H H2 0.4845 -0.0387 0.6072 0.052 Uiso calc R 1 . .
    N N2 0.1720(3) -0.0598(2) 0.60404(15) 0.0295(5) Uani d . 1 . .
    H H3 0.2119 -0.0977 0.5712 0.035 Uiso calc R 1 . .
    N N3 -0.1037(4) -0.1127(2) 0.5433(2) 0.0371(6) Uani d . 1 . .
    H H4 -0.2181 -0.1098 0.5337 0.044 Uiso calc R 1 . .
    H H5 -0.0497 -0.1552 0.5186 0.044 Uiso calc R 1 . .
    C C1 0.2950(4) -0.0121(2) 0.66032(16) 0.0269(5) Uani d . 1 . .
    C C2 -0.0103(4) -0.0513(2) 0.59616(16) 0.0265(5) Uani d . 1 . .
    O O3 -0.2462(3) 0.18787(18) 0.66543(13) 0.0360(5) Uani d . 1 . .
    H H6 -0.2805 0.1748 0.6199 0.043 Uiso d R 1 . .
    H H7 -0.3244 0.2160 0.6810 0.043 Uiso d R 1 . .
    O O4 0.1191(3) 0.2294(2) 0.67206(16) 0.0502(7) Uani d . 1 . .
    H H8 0.0833 0.2534 0.6327 0.060 Uiso d R 1 . .
    H H9 0.2181 0.2507 0.6743 0.060 Uiso d R 1 . .
loop_
    _atom_site_aniso_label
    _atom_site_aniso_U_11
    _atom_site_aniso_U_22
    _atom_site_aniso_U_33
    _atom_site_aniso_U_12
    _atom_site_aniso_U_13
    _atom_site_aniso_U_23
    Gd1 0.01907(9) 0.02952(10) 0.01740(9) 0.000 -0.00047(6) 0.000
    Cl1 0.0337(3) 0.0470(4) 0.0268(3) 0.0011(3) -0.0007(2) -0.0067(3)
    Cl2 0.0301(4) 0.0496(6) 0.0377(5) 0.000 0.0081(4) 0.000
    O1 0.0217(8) 0.0441(12) 0.0257(9) 0.0024(8) 0.0006(7) -0.0071(8)
    O2 0.0251(9) 0.0359(10) 0.0275(9) 0.0038(8) -0.0024(7) -0.0077(8)
    N1 0.0233(11) 0.073(2) 0.0345(14) -0.0075(12) 0.0071(10) -0.0178(14)
    N2 0.0240(10) 0.0363(12) 0.0269(11) 0.0004(9) 0.0018(8) -0.0083(9)
    N3 0.0297(13) 0.0416(15) 0.0364(15) -0.0020(9) -0.0025(11) -0.0147(11)
    C1 0.0227(11) 0.0322(12) 0.0241(11) 0.0010(9) 0.0005(9) -0.0008(9)
    C2 0.0247(11) 0.0296(12) 0.0231(11) 0.0000(9) -0.0010(9) -0.0016(9)
    O3 0.0337(10) 0.0484(13) 0.0228(9) 0.0135(9) -0.0027(7) -0.0022(9)
    O4 0.0384(13) 0.0637(17) 0.0423(14) -0.0157(12) -0.0084(10) 0.0257(12)
_geom_special_details
;
All e.s.d.'s (except the e.s.d. in the dihedral angle between two l.s. planes)
are estimated using the full covariance matrix. The cell e.s.d.'s are taken
into account individually in the estimation of e.s.d.'s in distances, angles
and torsion angles; correlations between e.s.d.'s in cell parameters are only
used when they are defined by crystal symmetry. An approximate (isotropic)
treatment of cell e.s.d.'s is used for estimating e.s.d.'s involving l.s.
planes.
;
loop_
    _geom_bond_atom_site_label_1
    _geom_bond_atom_site_label_2
    _geom_bond_site_symmetry_2
    _geom_bond_distance
    _geom_bond_publ_flag
    Gd1 O1 2_556 2.350(2) ?
    Gd1 O1 . 2.350(2) y
    Gd1 O2 . 2.375(2) y
    Gd1 O2 2_556 2.375(2) ?
    Gd1 O4 2_556 2.407(3) ?
    Gd1 O4 . 2.407(3) y
    Gd1 O3 2_556 2.414(2) ?
    Gd1 O3 . 2.414(2) y
    O1 C1 . 1.253(4) ?
    O2 C2 . 1.242(3) ?
    N1 C1 . 1.314(4) ?
    N1 H1 . 0.8600 ?
    N1 H2 . 0.8600 ?
    N2 C1 . 1.377(4) ?
    N2 C2 . 1.380(4) ?
    N2 H3 . 0.8600 ?
    N3 C2 . 1.330(4) ?
    N3 H4 . 0.8600 ?
    N3 H5 . 0.8600 ?
    O3 H6 . 0.8067 ?
    O3 H7 . 0.7949 ?
    O4 H8 . 0.7597 ?
    O4 H9 . 0.8018 ?
loop_
    _geom_angle_atom_site_label_1
    _geom_angle_atom_site_label_2
    _geom_angle_atom_site_label_3
    _geom_angle_site_symmetry_1
    _geom_angle_site_symmetry_3
    _geom_angle
    _geom_angle_publ_flag
    O1 Gd1 O1 2_556 . 126.90(12) ?
    O1 Gd1 O2 2_556 . 82.06(8) ?
    O1 Gd1 O2 . . 70.41(7) ?
    O1 Gd1 O2 2_556 2_556 70.41(7) ?
    O1 Gd1 O2 . 2_556 82.06(8) ?
    O2 Gd1 O2 . 2_556 116.04(11) ?
    O1 Gd1 O4 2_556 2_556 75.96(10) ?
    O1 Gd1 O4 . 2_556 147.78(8) ?
    O2 Gd1 O4 . 2_556 140.85(7) ?
    O2 Gd1 O4 2_556 2_556 86.53(9) ?
    O1 Gd1 O4 2_556 . 147.78(8) ?
    O1 Gd1 O4 . . 75.96(10) ?
    O2 Gd1 O4 . . 86.53(9) ?
    O2 Gd1 O4 2_556 . 140.85(8) ?
    O4 Gd1 O4 2_556 . 95.10(17) ?
    O1 Gd1 O3 2_556 2_556 129.93(8) ?
    O1 Gd1 O3 . 2_556 75.91(8) ?
    O2 Gd1 O3 . 2_556 144.00(8) ?
    O2 Gd1 O3 2_556 2_556 70.30(7) ?
    O4 Gd1 O3 2_556 2_556 71.88(9) ?
    O4 Gd1 O3 . 2_556 73.11(8) ?
    O1 Gd1 O3 2_556 . 75.91(8) ?
    O1 Gd1 O3 . . 129.93(8) ?
    O2 Gd1 O3 . . 70.30(7) ?
    O2 Gd1 O3 2_556 . 144.00(8) ?
    O4 Gd1 O3 2_556 . 73.11(8) ?
    O4 Gd1 O3 . . 71.88(8) ?
    O3 Gd1 O3 2_556 . 127.08(12) ?
    C1 O1 Gd1 . . 136.27(18) ?
    C2 O2 Gd1 . . 136.83(18) ?
    C1 N1 H1 . . 120.0 ?
    C1 N1 H2 . . 120.0 ?
    H1 N1 H2 . . 120.0 ?
    C1 N2 C2 . . 125.1(3) ?
    C1 N2 H3 . . 117.4 ?
    C2 N2 H3 . . 117.4 ?
    C2 N3 H4 . . 120.0 ?
    C2 N3 H5 . . 120.0 ?
    H4 N3 H5 . . 120.0 ?
    O1 C1 N1 . . 122.0(3) ?
    O1 C1 N2 . . 122.1(3) ?
    N1 C1 N2 . . 115.9(3) ?
    O2 C2 N3 . . 122.4(3) ?
    O2 C2 N2 . . 122.7(2) ?
    N3 C2 N2 . . 114.8(3) ?
    Gd1 O3 H6 . . 125.2 ?
    Gd1 O3 H7 . . 123.3 ?
    H6 O3 H7 . . 108.2 ?
    Gd1 O4 H8 . . 133.1 ?
    Gd1 O4 H9 . . 131.7 ?
    H8 O4 H9 . . 94.1 ?
loop_
    _geom_torsion_atom_site_label_1
    _geom_torsion_atom_site_label_2
    _geom_torsion_atom_site_label_3
    _geom_torsion_atom_site_label_4
    _geom_torsion_site_symmetry_1
    _geom_torsion_site_symmetry_2
    _geom_torsion_site_symmetry_3
    _geom_torsion_site_symmetry_4
    _geom_torsion
    _geom_torsion_publ_flag
    O1 Gd1 O1 C1 2_556 . . . 81.6(3) ?
    O2 Gd1 O1 C1 . . . . 18.4(3) ?
    O2 Gd1 O1 C1 2_556 . . . 139.7(3) ?
    O4 Gd1 O1 C1 2_556 . . . -149.9(3) ?
    O4 Gd1 O1 C1 . . . . -72.9(3) ?
    O3 Gd1 O1 C1 2_556 . . . -148.7(3) ?
    O3 Gd1 O1 C1 . . . . -21.8(3) ?
    O1 Gd1 O2 C2 2_556 . . . -124.7(3) ?
    O1 Gd1 O2 C2 . . . . 9.2(3) ?
    O2 Gd1 O2 C2 2_556 . . . -61.1(3) ?
    O4 Gd1 O2 C2 2_556 . . . 179.3(3) ?
    O4 Gd1 O2 C2 . . . . 85.5(3) ?
    O3 Gd1 O2 C2 2_556 . . . 30.9(4) ?
    O3 Gd1 O2 C2 . . . . 157.5(3) ?
    Gd1 O1 C1 N1 . . . . 149.2(3) ?
    Gd1 O1 C1 N2 . . . . -31.6(5) ?
    C2 N2 C1 O1 . . . . 15.1(5) ?
    C2 N2 C1 N1 . . . . -165.6(3) ?
    Gd1 O2 C2 N3 . . . . 161.3(2) ?
    Gd1 O2 C2 N2 . . . . -21.7(5) ?
    C1 N2 C2 O2 . . . . 9.9(5) ?
    C1 N2 C2 N3 . . . . -172.8(3) ?
loop_
    _geom_hbond_atom_site_label_D
    _geom_hbond_atom_site_label_H
    _geom_hbond_atom_site_label_A
    _geom_hbond_site_symmetry_A
    _geom_hbond_distance_DH
    _geom_hbond_distance_HA
    _geom_hbond_distance_DA
    _geom_hbond_angle_DHA
    N1 H1 O1 2_656 0.86 2.10 2.910(4) 157
    N1 H2 Cl1 3_545 0.86 2.40 3.194(3) 154
    N2 H3 Cl1 3_545 0.86 2.53 3.315(3) 153
    N3 H4 Cl1 3_445 0.86 2.54 3.363(3) 161
    N3 H5 Cl1 5_556 0.86 2.53 3.311(3) 151
    O3 H6 Cl1 7_456 0.81 2.39 3.163(2) 162
    O3 H7 Cl2 1_455 0.79 2.28 3.059(2) 167
    O4 H8 Cl1 . 0.76 2.45 3.208(2) 178
    O4 H9 Cl2 . 0.80 2.41 3.127(2) 150
data_global
_journal_date_recd_electronic     2008-03-27
_journal_date_accepted     2008-03-31
_journal_name_full     'Acta Crystallographica, Section E'
_journal_year     2008
_journal_volume     64
_journal_issue      5
_journal_page_first     m620
_journal_page_last     m620
_journal_paper_category     QM
_journal_coeditor_code     SG2230
_publ_contact_author_name     'William T. A. Harrison'
_publ_contact_author_address
;
Department of Chemistry
University of Aberdeen
Aberdeen  AB24 3UE
Scotland
;
_publ_contact_author_email     w.harrison@abdn.ac.uk
_publ_contact_author_fax     ' 44 1224 272921 '
_publ_contact_author_phone     ' 44 1224 272897 '
_publ_section_title
;
Tetraaquabis(biuret-\k^2^<i>O</i>,<i>O</i>')gadolinium(III) trichloride
;
loop_
    _publ_author_name
    _publ_author_address
    'Harrison, William T. A.'
;   Department of Chemistry
    University of Aberdeen
    Meston Walk
    Aberdeen AB24 3UE
    Scotland
;
