# Supplementary material for: Tetra­aqua­bis(biuret-κ2 O,O′)gadolinium(III) trichloride
Source: Acta Crystallogr Sect E Struct Rep Online. 2008 Apr 2;64(Pt 5):m620. doi: 10.1107/S1600536808008660 (PMC2961212; doi:10.1107/S1600536808008660)
Supplement: Supplementary file 2 [file e-64-0m620-Isup2.hkl]

# 
# h,k,l, Fc-squared, Fo-squared, sigma(Fo-squared) and status flag 
# 
data_I
_shelx_title ' jl49a in C2/c' 
_shelx_refln_list_code          4 
_shelx_F_calc_maximum      339.93 
_exptl_crystal_F_000      1052.00 
_reflns_d_resolution_high  0.6619 
 
loop_ 
 _symmetry_equiv_pos_as_xyz 
 'x, y, z' 
 '-x, y, -z+1/2' 
 'x+1/2, y+1/2, z' 
 '-x+1/2, y+1/2, -z+1/2' 
 '-x, -y, -z' 
 'x, -y, z-1/2' 
 '-x+1/2, -y+1/2, -z' 
 'x+1/2, -y+1/2, z-1/2' 
 
_cell_length_a     7.6501 
_cell_length_b    13.2164 
_cell_length_c    17.4557 
_cell_angle_alpha  90.000 
_cell_angle_beta  100.961 
_cell_angle_gamma  90.000 
 
_shelx_F_squared_multiplier     1.000 
 
loop_ 
 _refln_index_h 
 _refln_index_k 
 _refln_index_l 
 _refln_F_squared_calc 
 _refln_F_squared_meas 
 _refln_F_squared_sigma 
 _refln_observed_status 
   2   0   0   104047.73   112984.61   1072.89 o 
   4   0   0    78206.95    79307.27    373.13 o 
   6   0   0    12432.92    12588.70    180.85 o 
   8   0   0    11089.77    10774.64    145.56 o 
  10   0   0     3204.05     2917.24    134.23 o 
   1   1   0    52338.71    52550.45    526.06 o 
   3   1   0    11959.42    12124.17    120.88 o 
   5   1   0     7260.77     7556.87     83.95 o 
   7   1   0    10841.99    10843.57     95.45 o 
   9   1   0     5069.87     4612.83    105.80 o 
  11   1   0     3821.06     3773.02    116.69 o 
   0   2   0    14795.99    13139.81    111.29 o 
   2   2   0       33.19       18.98     12.76 o 
   4   2   0     1957.07     2092.55     28.29 o 
   6   2   0      132.30      141.30     30.71 o 
   8   2   0        5.42       20.52     30.92 o 
  10   2   0      218.99      273.17     49.13 o 
   1   3   0     3189.62     2636.53     54.49 o 
   3   3   0     2378.11     2345.99     63.22 o 
   5   3   0     6742.13     6641.32     95.90 o 
   7   3   0     3597.74     3421.72     63.70 o 
   9   3   0     3358.84     3309.73     75.75 o 
  11   3   0      553.61      482.53     59.56 o 
   0   4   0     3420.62     2904.96     82.74 o 
   2   4   0    39897.29    40183.64    404.91 o 
   4   4   0    15317.93    15257.50    164.43 o 
   6   4   0    13381.17    13349.08    115.94 o 
   8   4   0     4437.26     4314.13    134.73 o 
  10   4   0     2058.11     1897.78     66.79 o 
   1   5   0    42816.98    41790.07   1159.47 o 
   3   5   0    21687.18    22514.84    372.61 o 
   5   5   0    18467.62    18741.96    240.10 o 
   7   5   0     4839.29     4789.03     77.14 o 
   9   5   0     2326.20     2395.49     67.40 o 
   0   6   0      853.07      863.35     21.96 o 
   2   6   0     2889.17     2885.87     56.87 o 
   4   6   0      115.59      143.49     20.35 o 
   6   6   0     7815.45     7872.83     92.31 o 
   8   6   0     3509.04     3558.50     74.79 o 
  10   6   0     2228.22     2209.88     72.20 o 
   1   7   0     7514.27     7399.94    161.66 o 
   3   7   0      568.16      481.83     22.69 o 
   5   7   0     3144.84     3105.71     72.04 o 
   7   7   0      273.41      328.55     88.43 o 
   9   7   0       11.59       41.40     33.63 o 
   0   8   0     4085.16     3863.48    159.63 o 
   2   8   0     4725.29     4413.50    181.35 o 
   4   8   0      256.69      305.82     49.86 o 
   6   8   0      316.60      347.43     28.92 o 
   8   8   0      735.33      677.29     50.64 o 
  10   8   0     1089.20      943.81     53.41 o 
   1   9   0    31747.06    30794.06    224.11 o 
   3   9   0    17151.30    16973.92    203.71 o 
   5   9   0     3696.12     3630.54     63.58 o 
   7   9   0     3441.24     3385.46     59.28 o 
   9   9   0     2488.63     2421.68     69.46 o 
   0  10   0    15791.24    15183.02    754.03 o 
   2  10   0     8720.97     8861.86    121.77 o 
   4  10   0     8283.06     8213.41    183.24 o 
   6  10   0     3314.40     3245.42     87.23 o 
   8  10   0     3345.77     3169.94     73.64 o 
   1  11   0      733.52      734.83     28.77 o 
   3  11   0     1995.17     1903.81     51.60 o 
   5  11   0      669.35      534.29     35.87 o 
   7  11   0      756.94      706.79     35.22 o 
   9  11   0      604.29      475.24     80.84 o 
   0  12   0        8.50       47.76     34.78 o 
   2  12   0        1.79       -6.55     20.68 o 
   4  12   0      199.98      207.51     30.94 o 
   6  12   0      495.22      498.20     50.84 o 
   8  12   0      651.83      488.02     82.72 o 
   1  13   0     7453.40     8126.16    116.91 o 
   3  13   0     5715.96     5879.14    100.96 o 
   5  13   0     4065.40     4184.97     98.16 o 
   7  13   0     1491.58     1595.72     98.88 o 
   0  14   0     6865.38     7127.11    160.17 o 
   2  14   0     4967.92     5193.80    135.54 o 
   4  14   0     4903.85     4972.15    193.82 o 
   6  14   0     1604.17     1594.91     99.64 o 
   8  14   0     1823.51     1973.90    102.27 o 
   1  15   0      686.67      680.33     78.77 o 
   3  15   0      938.80      917.77     56.10 o 
   5  15   0      726.80      747.67     56.36 o 
   7  15   0      866.48     1009.51     86.85 o 
   0  16   0       65.23        1.50     65.80 o 
   2  16   0      279.40      307.77     50.68 o 
   4  16   0      179.14      136.34     44.80 o 
   6  16   0       48.80      118.43     65.80 o 
   1  17   0      325.63      417.18     55.78 o 
   3  17   0       73.75       87.91     53.58 o 
   5  17   0       80.26      147.25     53.77 o 
   0  18   0     2167.13     2399.89    125.20 o 
   2  18   0     1812.00     2069.49     82.58 o 
   4  18   0      584.11      621.05     58.08 o 
   1  19   0     1145.69     1296.38     72.60 o 
   3  19   0      797.32      803.92     63.72 o 
 -11   1   1      316.52      273.26     55.16 o 
  -9   1   1     2731.93     2515.22     82.23 o 
  -7   1   1     7211.31     7015.86     87.53 o 
  -5   1   1    10932.35    10676.40     93.24 o 
  -3   1   1     4357.12     4156.84     74.41 o 
  -1   1   1    23139.29    21858.84    142.62 o 
   1   1   1     8168.63     8648.85     83.43 o 
   3   1   1     5266.95     5851.43     67.65 o 
   5   1   1       83.11       40.13     20.18 o 
   7   1   1      168.66      225.63     30.77 o 
   9   1   1      637.58      561.56     44.80 o 
  11   1   1      548.33      531.59     60.71 o 
 -10   2   1     1087.45     1017.95     80.84 o 
  -8   2   1     5228.08     5165.14     83.77 o 
  -6   2   1     2902.12     3039.66     56.24 o 
  -4   2   1     7537.61     7354.30     69.72 o 
  -2   2   1     2522.14     2402.14     34.14 o 
   0   2   1    41229.59    38956.79    352.75 o 
   2   2   1    38281.86    41633.51    283.63 o 
   4   2   1    53922.01    57231.34    186.19 o 
   6   2   1    12566.25    13108.38    116.89 o 
   8   2   1     9866.32     9683.75    146.84 o 
  10   2   1     3484.71     3360.27    103.77 o 
 -11   3   1     1697.44     1646.34     84.98 o 
  -9   3   1     3758.46     3762.41     96.34 o 
  -7   3   1    11399.17    11429.98    172.78 o 
  -5   3   1    16750.52    17346.60    296.54 o 
  -3   3   1    49484.18    52187.09    251.31 o 
  -1   3   1    35890.85    36505.14    885.06 o 
   1   3   1    25177.40    26069.04    125.09 o 
   3   3   1    45575.87    48890.77    367.40 o 
   5   3   1    25104.17    25465.49    129.04 o 
   7   3   1     6345.79     6704.94     97.02 o 
   9   3   1     4472.83     4172.57     97.55 o 
  11   3   1     2183.64     2021.23     90.46 o 
 -10   4   1      801.82      799.35    151.90 o 
  -8   4   1     4418.10     4231.91     77.98 o 
  -6   4   1     7303.90     7303.44     84.51 o 
  -4   4   1    14608.63    14358.44    173.15 o 
  -2   4   1    42579.64    40919.09    830.63 o 
   0   4   1     3194.85     3450.10     38.11 o 
   2   4   1     7183.47     6741.83    124.06 o 
   4   4   1     4488.53     4747.85     47.36 o 
   6   4   1      776.83      811.01     31.21 o 
   8   4   1      634.14      642.40     39.25 o 
  10   4   1     1007.00     1028.15     54.03 o 
 -11   5   1      231.69      168.47     51.98 o 
  -9   5   1      750.27      769.61     46.24 o 
  -7   5   1     1704.85     1710.76     50.94 o 
  -5   5   1     8499.09     8388.73     72.60 o 
  -3   5   1     4131.67     3795.85     74.84 o 
  -1   5   1      399.72      330.04     32.89 o 
   1   5   1      156.96      162.73     14.06 o 
   3   5   1      181.28      178.15     21.12 o 
   5   5   1        4.94      180.49     31.80 o 
   7   5   1      101.41       92.39     27.75 o 
   9   5   1      143.49      105.01     43.27 o 
 -10   6   1     3539.99     3446.04     85.59 o 
  -8   6   1     3676.91     3613.91     86.94 o 
  -6   6   1    18186.58    18255.92    181.90 o 
  -4   6   1    15729.06    15712.59    188.65 o 
  -2   6   1    31302.66    29797.34    398.26 o 
   0   6   1    15012.46    14003.26    330.88 o 
   2   6   1    50102.23    49960.02    640.03 o 
   4   6   1    15269.02    15431.34    148.59 o 
   6   6   1    15073.69    15398.91    211.92 o 
   8   6   1     2175.07     2055.72     58.84 o 
  10   6   1     2097.93     2004.60     69.52 o 
  -9   7   1     4012.13     3898.15     83.09 o 
  -7   7   1     7990.74     7625.87     98.94 o 
  -5   7   1     8849.33     8786.79    147.56 o 
  -3   7   1    10880.08    10269.69    276.61 o 
  -1   7   1    14734.79    13551.13    221.23 o 
   1   7   1    56721.19    54084.09    772.17 o 
   3   7   1    39279.98    39153.17    646.01 o 
   5   7   1    24773.13    25243.93    203.29 o 
   7   7   1    12789.48    12283.30    126.41 o 
   9   7   1     5016.21     4793.08     92.54 o 
 -10   8   1     2203.65     2115.33     70.47 o 
  -8   8   1     4030.97     4172.56    109.82 o 
  -6   8   1    15045.75    14859.24    231.76 o 
  -4   8   1     9094.26     8520.96    132.87 o 
  -2   8   1    15325.66    14622.81    396.53 o 
   0   8   1    11857.15    10905.27    310.28 o 
   2   8   1    13383.43    13351.78    307.92 o 
   4   8   1     2484.84     2482.90     53.29 o 
   6   8   1     2240.26     2124.24     76.29 o 
   8   8   1      734.61      631.88     41.54 o 
  10   8   1      966.05      945.32     52.78 o 
  -9   9   1      131.80      106.60     33.69 o 
  -7   9   1       40.71       73.67     28.80 o 
  -5   9   1      174.52      148.23     28.33 o 
  -3   9   1        7.49       18.77     22.60 o 
  -1   9   1       16.40      -19.07     22.96 o 
   1   9   1      272.34      259.44     20.57 o 
   3   9   1      788.19      728.47     65.50 o 
   5   9   1      171.53      176.31     21.91 o 
   7   9   1      364.47      399.37     30.16 o 
   9   9   1       21.26       40.26     33.72 o 
  -8  10   1     1350.78     1200.65     56.66 o 
  -6  10   1     2233.13     2153.05     48.34 o 
  -4  10   1     3711.63     3745.12    106.00 o 
  -2  10   1     2339.44     2393.31     39.65 o 
   0  10   1     4773.65     4569.33    107.87 o 
   2  10   1     2074.13     2045.58     60.63 o 
   4  10   1       30.94       68.04     26.84 o 
   6  10   1       52.56       75.68     28.90 o 
   8  10   1      317.75      255.99     35.97 o 
  -9  11   1      651.82      676.77     88.73 o 
  -7  11   1      956.80     1029.55     67.49 o 
  -5  11   1     3544.67     3708.34     93.06 o 
  -3  11   1     2206.44     2140.37     77.58 o 
  -1  11   1     5867.28     6069.87    127.84 o 
   1  11   1     9999.96    10541.01     77.90 o 
   3  11   1     6986.51     6941.16    330.34 o 
   5  11   1     5869.82     5922.50    108.92 o 
   7  11   1     2701.49     2709.41     57.09 o 
   9  11   1     1468.80     1445.65    112.42 o 
  -8  12   1     1987.52     2143.85    126.71 o 
  -6  12   1     2135.68     2000.62     73.21 o 
  -4  12   1     8196.70     7756.39    316.75 o 
  -2  12   1     3709.30     3905.33     87.02 o 
   0  12   1     9191.02     9274.18     73.83 o 
   2  12   1     5055.61     5178.51    111.90 o 
   4  12   1     5026.22     4958.85    115.64 o 
   6  12   1     2265.56     2310.18     59.92 o 
   8  12   1     2041.31     1905.85    119.19 o 
  -7  13   1     1605.79     1711.47    114.30 o 
  -5  13   1     4911.47     4659.58    159.04 o 
  -3  13   1     4777.76     4775.91     83.35 o 
  -1  13   1     6237.90     6358.19    132.94 o 
   1  13   1     4443.34     4436.72     97.60 o 
   3  13   1     1364.23     1449.74     45.55 o 
   5  13   1      724.12      718.51     53.70 o 
   7  13   1      490.22      547.93     53.54 o 
  -8  14   1        3.71      -29.70     62.04 o 
  -6  14   1       26.83       45.86     43.20 o 
  -4  14   1       16.72       42.93     41.19 o 
  -2  14   1       83.58       77.55     30.64 o 
   0  14   1      567.69      488.32     50.63 o 
   2  14   1      805.34      704.71     53.75 o 
   4  14   1       56.80       37.77     52.26 o 
   6  14   1      406.75      451.18     72.56 o 
  -7  15   1      477.16      542.54     76.32 o 
  -5  15   1      311.21      361.54     61.29 o 
  -3  15   1      525.89      538.88     51.91 o 
  -1  15   1      370.92      396.03     48.78 o 
   1  15   1      561.68      604.89     50.91 o 
   3  15   1     1730.46     1701.96     67.88 o 
   5  15   1      685.29      782.82     56.80 o 
   7  15   1      480.97      561.72     74.82 o 
  -6  16   1     1319.25     1407.26     68.08 o 
  -4  16   1     1020.94     1048.73     63.72 o 
  -2  16   1     1480.30     1580.93     91.74 o 
   0  16   1     2768.73     2872.34     83.28 o 
   2  16   1     3559.60     3656.88    116.55 o 
   4  16   1     3635.37     3766.18     95.08 o 
   6  16   1     1898.86     1950.22    109.79 o 
  -5  17   1     1371.68     1444.98     68.78 o 
  -3  17   1     2096.70     2142.01     80.57 o 
  -1  17   1     1336.79     1425.70    110.91 o 
   1  17   1     2004.43     2165.67     80.77 o 
   3  17   1     1507.70     1483.43     70.43 o 
   5  17   1      861.14      924.91     90.24 o 
  -4  18   1      188.62      211.19     50.41 o 
  -2  18   1      182.68      235.02     51.81 o 
   0  18   1      294.48      344.25     55.46 o 
   2  18   1      252.01      278.42     53.30 o 
   4  18   1      342.21      328.07     54.14 o 
  -3  19   1      117.25      169.23     53.01 o 
  -1  19   1      217.12      225.76     52.51 o 
   1  19   1       46.99       31.58     69.93 o 
   3  19   1       17.45       51.32     47.53 o 
 -10   0   2     6230.62     6502.60    196.64 o 
  -8   0   2    14149.69    13551.13    233.11 o 
  -6   0   2    26573.81    27113.17    287.25 o 
  -4   0   2    84128.30    85119.53   1655.45 o 
  -2   0   2    15227.01    14208.72    128.59 o 
   0   0   2    69126.87    75339.79    769.07 o 
   2   0   2     5646.15     5719.87     88.17 o 
   4   0   2    21587.54    24141.09    219.44 o 
   6   0   2     6952.48     7014.40     99.03 o 
   8   0   2    17844.42    17780.76    192.35 o 
  10   0   2     3970.61     3512.80    145.13 o 
 -11   1   2     1078.34     1048.56     74.44 o 
  -9   1   2     1899.89     1823.52     73.98 o 
  -7   1   2     3613.20     3807.54     66.40 o 
  -5   1   2    16777.98    16293.25    111.82 o 
  -3   1   2    67062.07    67022.65    510.66 o 
  -1   1   2    22449.38    21665.25    422.44 o 
   1   1   2    59742.29    69383.27    542.35 o 
   3   1   2    23914.82    26497.55    304.67 o 
   5   1   2    12390.89    13184.33     79.12 o 
   7   1   2    12905.93    13280.52    107.39 o 
   9   1   2     2908.08     2770.63     69.96 o 
  11   1   2     1226.14     1111.89     72.18 o 
 -10   2   2        4.76        7.84     43.73 o 
  -8   2   2      114.35       65.30     30.26 o 
  -6   2   2       57.74      258.32    120.08 o 
  -4   2   2    13176.41    14330.61    198.23 o 
  -2   2   2    15742.54    14889.70     95.51 o 
   0   2   2     4842.35     5086.13    133.34 o 
   2   2   2     4210.96     4771.70     73.64 o 
   4   2   2      262.62      210.32     18.09 o 
   6   2   2      139.77      138.18     20.93 o 
   8   2   2      120.72      128.16     31.10 o 
  10   2   2      130.96      160.35     36.68 o 
 -11   3   2      169.43      191.62     53.91 o 
  -9   3   2     1189.40     1096.88     62.81 o 
  -7   3   2     2889.84     2795.58     59.58 o 
  -5   3   2    18233.92    17837.81    120.49 o 
  -3   3   2     6656.25     6164.69     76.79 o 
  -1   3   2   110144.12   104492.83   1829.27 o 
   1   3   2    25103.73    26298.54    556.30 o 
   3   3   2    55739.29    59846.63    569.15 o 
   5   3   2     8183.09     8451.33     64.08 o 
   7   3   2     1941.56     1858.62     51.30 o 
   9   3   2      294.27      301.71     54.28 o 
  11   3   2      120.05       99.69     48.73 o 
 -10   4   2     3070.10     2885.22     98.04 o 
  -8   4   2     5073.70     4933.15    118.19 o 
  -6   4   2     7639.07     7632.85     86.80 o 
  -4   4   2    10783.25    10463.25    105.24 o 
  -2   4   2    19649.87    17802.38    574.34 o 
   0   4   2      161.73      161.95     10.76 o 
   2   4   2    24680.59    26637.92    313.62 o 
   4   4   2    16093.11    16435.99    299.67 o 
   6   4   2    22524.46    22521.84    132.78 o 
   8   4   2     4121.87     4053.37     77.62 o 
  10   4   2     2600.79     2564.62     75.09 o 
 -11   5   2     2426.74     2564.20    102.00 o 
  -9   5   2     3823.20     3809.49     81.66 o 
  -7   5   2     7907.62     7622.37    162.60 o 
  -5   5   2    12335.27    12532.41     89.19 o 
  -3   5   2    18832.79    18578.11    237.03 o 
  -1   5   2     6767.05     6864.15     77.48 o 
   1   5   2     8521.32     8031.72    192.16 o 
   3   5   2    11230.13    11699.13     89.71 o 
   5   5   2    14572.33    15056.35    145.38 o 
   7   5   2     4302.81     4278.86     73.66 o 
   9   5   2     2551.31     2414.92     67.75 o 
 -10   6   2      609.37      580.56     47.17 o 
  -8   6   2     1046.31     1068.61     64.94 o 
  -6   6   2     2856.99     2886.42     58.18 o 
  -4   6   2     4383.30     4242.32     67.38 o 
  -2   6   2    11225.15    10040.29    385.52 o 
   0   6   2    15021.37    13837.58    266.69 o 
   2   6   2    56427.95    53941.23    406.52 o 
   4   6   2     8283.30     8162.63     76.03 o 
   6   6   2     6812.11     6862.87     63.98 o 
   8   6   2      749.45      719.45     41.79 o 
  10   6   2      344.02      351.62     41.94 o 
  -9   7   2      612.86      678.45     46.45 o 
  -7   7   2      403.90      475.92     37.06 o 
  -5   7   2     1135.28     1097.79     35.13 o 
  -3   7   2     1385.67     1316.08     42.56 o 
  -1   7   2       30.29       67.97     13.80 o 
   1   7   2      275.55      288.37     20.53 o 
   3   7   2      935.28      883.68     27.66 o 
   5   7   2      240.33      269.09     28.13 o 
   7   7   2        2.75       -5.62     20.41 o 
   9   7   2       53.67       86.86     34.65 o 
 -10   8   2      112.04       83.66     36.27 o 
  -8   8   2      379.06      410.01     37.12 o 
  -6   8   2     3210.31     3206.09     53.30 o 
  -4   8   2     3556.87     3488.20     56.59 o 
  -2   8   2    14873.64    13922.69    348.45 o 
   0   8   2     9607.72     8779.80    215.44 o 
   2   8   2     2619.85     2415.96     71.99 o 
   4   8   2     4487.23     4464.27     54.87 o 
   6   8   2     1675.48     1620.22     39.98 o 
   8   8   2      706.63      663.75     42.21 o 
  10   8   2      701.03      677.70     66.06 o 
  -9   9   2     2364.75     2309.28    128.96 o 
  -7   9   2     6474.53     6643.42     92.33 o 
  -5   9   2     6810.12     6979.22     81.67 o 
  -3   9   2    11158.97    10709.08    366.04 o 
  -1   9   2     7318.07     7106.32     72.72 o 
   1   9   2     6984.60     7078.33    135.00 o 
   3   9   2     5207.10     5249.68    142.40 o 
   5   9   2     9326.15     9067.69    109.28 o 
   7   9   2     6452.84     6197.90     78.93 o 
   9   9   2     4313.89     4277.51     91.73 o 
  -8  10   2     2071.01     1905.85    116.55 o 
  -6  10   2     8409.18     8520.15     85.52 o 
  -4  10   2    14577.61    14427.42    357.57 o 
  -2  10   2    27112.65    28550.90    384.11 o 
   0  10   2    23737.39    22678.20    319.17 o 
   2  10   2    10949.47    10383.65    226.75 o 
   4  10   2    14781.51    14475.25    135.49 o 
   6  10   2     6387.28     6237.60    119.21 o 
   8  10   2     3587.72     3467.88     78.53 o 
  -9  11   2      334.96      336.50     76.32 o 
  -7  11   2      323.71      291.17     48.20 o 
  -5  11   2     2009.56     2044.19     61.67 o 
  -3  11   2     4415.79     4308.97    155.30 o 
  -1  11   2     7861.64     7744.26    116.95 o 
   1  11   2     2815.96     2894.76     43.14 o 
   3  11   2     4123.30     4091.59     96.65 o 
   5  11   2     2522.89     2444.11     57.46 o 
   7  11   2     1884.04     1775.01     48.42 o 
   9  11   2      361.36      321.73     37.95 o 
  -8  12   2       51.01      118.43     68.80 o 
  -6  12   2      135.94       69.53     33.16 o 
  -4  12   2     1087.51      995.99     95.71 o 
  -2  12   2     1038.57     1117.81     42.65 o 
   0  12   2     2111.74     2134.76     48.72 o 
   2  12   2     2340.82     2408.33     51.34 o 
   4  12   2     1370.54     1381.20     38.40 o 
   6  12   2      340.65      374.25     37.96 o 
   8  12   2       63.52       15.04     64.29 o 
  -7  13   2     1681.57     1673.10     61.66 o 
  -5  13   2     3439.29     3358.30    191.37 o 
  -3  13   2     3066.02     3185.15     80.51 o 
  -1  13   2     3879.48     4120.43     66.65 o 
   1  13   2     1470.34     1448.32     50.52 o 
   3  13   2     3449.24     3418.99     61.82 o 
   5  13   2     2952.23     2862.00     77.89 o 
   7  13   2     1566.08     1660.34     95.50 o 
  -8  14   2     1969.72     1771.25    116.18 o 
  -6  14   2     1806.55     1729.34     73.77 o 
  -4  14   2     3689.27     3766.67     92.10 o 
  -2  14   2     2907.43     3107.28     97.79 o 
   0  14   2     3651.76     3883.09    103.76 o 
   2  14   2     2760.50     2780.28     76.07 o 
   4  14   2     4224.77     4112.89    208.86 o 
   6  14   2     2383.46     2451.02    112.79 o 
  -7  15   2     1036.31     1090.35     90.61 o 
  -5  15   2      991.07     1001.99     91.36 o 
  -3  15   2     2087.29     2105.37     73.74 o 
  -1  15   2     3345.95     3434.53    184.42 o 
   1  15   2     3483.02     3666.63     91.36 o 
   3  15   2     2650.08     2802.04    149.83 o 
   5  15   2     1765.78     1788.17    105.65 o 
   7  15   2      388.42      567.36     72.56 o 
  -6  16   2       68.06      104.98     44.32 o 
  -4  16   2       10.94      -43.91     44.17 o 
  -2  16   2        5.53       15.35     46.10 o 
   0  16   2       59.07       35.04     51.51 o 
   2  16   2       33.29       14.12     45.18 o 
   4  16   2      137.57       99.90     45.69 o 
   6  16   2       64.85      181.98     64.67 o 
  -5  17   2      219.14      224.69     65.42 o 
  -3  17   2      273.00      294.51     51.68 o 
  -1  17   2      219.63      312.08     53.51 o 
   1  17   2      286.42      378.33     64.29 o 
   3  17   2      260.75      293.75     50.08 o 
   5  17   2       46.72      197.01     69.18 o 
  -4  18   2      631.11      606.47     57.92 o 
  -2  18   2      560.25      554.75     58.69 o 
   0  18   2      213.96      239.01     53.53 o 
   2  18   2      546.57      623.86     59.93 o 
   4  18   2      220.08      209.57     48.55 o 
  -3  19   2     1242.21     1316.81     72.18 o 
  -1  19   2     1018.99     1198.15    103.96 o 
   1  19   2     1198.92     1212.50     81.02 o 
   3  19   2      871.86      880.50     64.44 o 
 -11   1   3      479.29      482.46     61.54 o 
  -9   1   3      702.96      617.76     54.23 o 
  -7   1   3      525.73      541.41     66.55 o 
  -5   1   3     2163.76     2060.13     43.10 o 
  -3   1   3     1750.17     1689.36     28.93 o 
  -1   1   3    14644.07    12671.27    455.05 o 
   1   1   3     9637.95    12070.40    237.74 o 
   3   1   3    22832.76    26117.95    125.35 o 
   5   1   3     6191.57     6488.30     53.92 o 
   7   1   3     6597.94     6673.78     76.65 o 
   9   1   3     2531.16     2474.04     67.50 o 
  11   1   3     1190.20     1040.62     70.56 o 
 -10   2   3     3192.28     3171.41    102.03 o 
  -8   2   3     8763.72     8177.29    218.26 o 
  -6   2   3    20554.64    20340.33    265.66 o 
  -4   2   3    40569.49    40599.25    389.31 o 
  -2   2   3    59875.64    55520.89    306.31 o 
   0   2   3    94421.28    93696.76    475.34 o 
   2   2   3    13652.38    15123.49    143.51 o 
   4   2   3     8656.63     9857.93     96.05 o 
   6   2   3     5910.15     6041.01     59.70 o 
   8   2   3     4157.32     4036.45     65.41 o 
  10   2   3     2419.84     2206.96     70.08 o 
 -11   3   3     3314.34     3340.04    115.12 o 
  -9   3   3     4156.91     4084.54    104.65 o 
  -7   3   3    11961.77    11341.88    203.20 o 
  -5   3   3    17675.73    17570.27    119.05 o 
  -3   3   3    56086.08    54829.00    190.91 o 
  -1   3   3    98665.45    93491.59    966.14 o 
   1   3   3    50657.71    55809.27    457.46 o 
   3   3   3    10791.70    11405.38     99.79 o 
   5   3   3    27646.68    29568.93    250.39 o 
   7   3   3    11733.09    11667.74    100.58 o 
   9   3   3     5525.71     5250.48     93.69 o 
 -10   4   3      631.64      635.06     62.04 o 
  -8   4   3     1613.26     1514.97     51.80 o 
  -6   4   3     1411.65     1473.85     44.45 o 
  -4   4   3     5229.33     5063.18     58.93 o 
  -2   4   3     9183.60     8433.51    106.37 o 
   0   4   3    48409.84    45153.64    710.35 o 
   2   4   3     9138.91     9371.02     88.01 o 
   4   4   3    23808.58    25177.17    274.20 o 
   6   4   3    15908.78    16096.42    111.64 o 
   8   4   3     5532.94     5205.37     89.97 o 
  10   4   3     1772.87     1753.59     65.06 o 
 -11   5   3        2.57      -27.70     48.53 o 
  -9   5   3      174.56      101.21     36.70 o 
  -7   5   3     1788.23     1735.56     50.21 o 
  -5   5   3      856.14      807.82     33.96 o 
  -3   5   3      305.40      284.77     20.61 o 
  -1   5   3      619.53      542.05     23.17 o 
   1   5   3       32.73       93.46     17.99 o 
   3   5   3     4922.08     5104.53     67.78 o 
   5   5   3      922.53     1025.19     32.01 o 
   7   5   3     2397.27     2363.74     63.66 o 
   9   5   3      324.94      307.60     38.05 o 
 -10   6   3     3204.34     3148.21    114.49 o 
  -8   6   3     4053.61     3972.02     76.39 o 
  -6   6   3     5666.95     5575.57     75.68 o 
  -4   6   3    10042.93     9616.89     70.19 o 
  -2   6   3    38641.99    36360.98   1118.74 o 
   0   6   3    15879.22    15496.73    265.24 o 
   2   6   3    19146.14    18852.79    146.18 o 
   4   6   3     7033.08     6919.41     62.39 o 
   6   6   3     6758.19     6696.95     94.59 o 
   8   6   3     3294.58     3075.20     76.56 o 
  10   6   3     1701.58     1584.01    119.94 o 
  -9   7   3     5736.48     5647.77     97.27 o 
  -7   7   3     9700.72     9501.44    105.53 o 
  -5   7   3    15697.35    15248.17    100.62 o 
  -3   7   3    33708.14    33274.09    553.97 o 
  -1   7   3    30341.15    30129.67    628.54 o 
   1   7   3    43615.70    42886.63    934.27 o 
   3   7   3    14307.14    13952.05    205.30 o 
   5   7   3     6979.12     7098.68     99.85 o 
   7   7   3     3678.13     3614.83     60.08 o 
   9   7   3     2982.60     2780.04     73.52 o 
 -10   8   3     1376.56     1478.74    116.55 o 
  -8   8   3      769.91      801.68     42.35 o 
  -6   8   3     2709.49     2636.59     48.91 o 
  -4   8   3      486.10      505.35     32.17 o 
  -2   8   3     5673.32     5911.66     75.00 o 
   0   8   3     6900.58     6660.94    140.27 o 
   2   8   3    17394.26    17362.44    266.31 o 
   4   8   3     8160.13     8044.76    141.62 o 
   6   8   3     5169.36     5086.05    101.75 o 
   8   8   3     3006.71     2856.62     70.77 o 
  10   8   3     1510.78     1413.53     59.85 o 
  -9   9   3      169.53      167.69     75.95 o 
  -7   9   3      117.74       94.25     39.50 o 
  -5   9   3      252.95      254.00     25.26 o 
  -3   9   3      290.07      225.81     40.52 o 
  -1   9   3     1230.81     1093.77     49.86 o 
   1   9   3       17.72       51.42     32.09 o 
   3   9   3      849.50      759.44     29.57 o 
   5   9   3       18.83       27.91     22.71 o 
   7   9   3      294.32      321.64     25.49 o 
   9   9   3       14.76        4.92     31.83 o 
  -8  10   3      324.45      277.47     73.69 o 
  -6  10   3       11.90       23.31     43.70 o 
  -4  10   3     1270.16     1207.21     60.83 o 
  -2  10   3       99.86       97.27     21.69 o 
   0  10   3     2874.11     2631.54     81.88 o 
   2  10   3     2901.57     2811.89     89.79 o 
   4  10   3     3350.26     3253.81     49.02 o 
   6  10   3     1761.81     1611.90     50.70 o 
   8  10   3     2150.45     2063.18     64.62 o 
  -9  11   3     1292.27     1270.44    107.15 o 
  -7  11   3     3066.62     3118.32     90.99 o 
  -5  11   3     5843.76     5704.42    136.30 o 
  -3  11   3    10776.80    10322.22    363.16 o 
  -1  11   3     7968.57     7683.50    154.39 o 
   1  11   3     2545.56     2368.04    103.29 o 
   3  11   3     1778.42     1797.91     68.11 o 
   5  11   3      576.93      563.48     35.97 o 
   7  11   3     1087.80     1067.64     71.66 o 
   9  11   3     1170.80     1034.57     51.16 o 
  -8  12   3     1567.16     1763.85    105.27 o 
  -6  12   3      959.33      989.20     48.49 o 
  -4  12   3     6536.65     5966.28    259.78 o 
  -2  12   3     5756.93     5843.40     88.42 o 
   0  12   3     5572.31     5514.23    192.02 o 
   2  12   3     3416.95     3407.16     58.70 o 
   4  12   3     3530.56     3439.97     61.38 o 
   6  12   3     2880.59     2844.07     65.45 o 
   8  12   3     2528.14     2363.07     79.36 o 
  -7  13   3      595.14      651.17     52.47 o 
  -5  13   3      807.38      730.28     43.18 o 
  -3  13   3     1753.89     1687.90     62.72 o 
  -1  13   3     1810.57     1894.91     76.13 o 
   1  13   3     1411.44     1354.72     43.60 o 
   3  13   3     3057.99     2959.65     59.29 o 
   5  13   3     1860.17     1874.81     67.11 o 
   7  13   3     1574.83     1523.61     68.99 o 
  -8  14   3      221.16      309.81     72.94 o 
  -6  14   3       88.21      109.41     44.16 o 
  -4  14   3     1201.23     1184.63     94.00 o 
  -2  14   3       39.65       97.13     31.59 o 
   0  14   3       15.16       48.39     28.68 o 
   2  14   3       10.46       13.05     26.75 o 
   4  14   3       30.44       42.94     27.87 o 
   6  14   3       21.55      137.61     60.91 o 
  -7  15   3      251.19      391.52     51.03 o 
  -5  15   3      643.29      732.87     95.12 o 
  -3  15   3      673.36      774.56     42.91 o 
  -1  15   3     2225.56     2491.40     60.23 o 
   1  15   3     1878.29     2013.83     71.38 o 
   3  15   3     1184.51     1166.90     59.97 o 
   7  15   3      688.65      806.86     77.45 o 
  -6  16   3     2364.39     2437.49    119.94 o 
  -4  16   3     2449.10     2600.09     84.54 o 
  -2  16   3     4515.57     4625.27    103.89 o 
   0  16   3     4478.58     4658.18    140.24 o 
   2  16   3     3204.71     3376.50     90.85 o 
   4  16   3     1761.07     1815.35     71.15 o 
   6  16   3      911.86      925.67     84.60 o 
  -5  17   3      674.08      704.82     56.74 o 
  -3  17   3     1565.95     1718.97    191.94 o 
  -1  17   3     1601.13     1666.24     72.85 o 
   1  17   3     3720.43     3873.75     98.77 o 
   3  17   3     2287.11     2405.95     82.41 o 
   5  17   3     2048.40     2319.81    119.19 o 
  -4  18   3      177.42      142.23     49.63 o 
  -2  18   3      447.69      458.54     57.00 o 
   0  18   3      346.91      254.07     55.02 o 
   2  18   3      404.25      404.73     54.12 o 
   4  18   3      396.16      372.22     76.32 o 
  -3  19   3        3.72        7.58     54.71 o 
  -1  19   3       87.24       93.30     53.20 o 
   1  19   3       10.97       -3.20     68.80 o 
 -10   0   4     2096.85     1988.94    122.57 o 
  -8   0   4    10911.48    10763.23    212.05 o 
  -6   0   4    27003.08    26583.41    287.63 o 
  -4   0   4    37837.68    35046.38    295.52 o 
  -2   0   4    65432.99    62455.07    423.36 o 
   0   0   4    45748.64    53408.41   1652.25 o 
   2   0   4   107074.46   125769.26    754.97 o 
   4   0   4    66387.73    77220.06    309.53 o 
   6   0   4    10228.23    10994.91    103.36 o 
   8   0   4     9761.04     9460.36    138.64 o 
  10   0   4     2947.01     2743.16    131.97 o 
 -11   1   4      799.82      756.10     98.51 o 
  -9   1   4     4102.75     4109.68    104.31 o 
  -7   1   4     9376.58     9480.47    127.21 o 
  -5   1   4    11130.20    10583.25    125.95 o 
  -3   1   4    24060.55    23428.96    609.65 o 
  -1   1   4     4866.62     4370.02     31.22 o 
   1   1   4    23644.15    27304.08    527.38 o 
   3   1   4    18906.86    22529.13     93.31 o 
   5   1   4    17464.26    19186.07    220.06 o 
   7   1   4     5736.68     5831.89     71.80 o 
   9   1   4     4890.42     4747.65     77.56 o 
 -10   2   4       37.06       25.56     47.04 o 
  -8   2   4     1419.35     1278.98     62.14 o 
  -6   2   4        7.17       46.08     39.67 o 
  -4   2   4       32.68       39.64     19.39 o 
  -2   2   4     1505.49     1381.70     65.39 o 
   0   2   4    13381.59    14473.59    208.80 o 
   2   2   4    31629.01    37511.36    473.19 o 
   4   2   4      143.21      162.71     21.89 o 
   6   2   4      168.08      171.05     21.97 o 
   8   2   4     1486.23     1577.02     46.28 o 
  10   2   4       13.23      -32.32     32.32 o 
 -11   3   4     1937.07     1993.14     95.66 o 
  -9   3   4     4542.10     4366.89    107.37 o 
  -7   3   4     4685.55     4332.93    153.21 o 
  -5   3   4    10078.26     9638.87     86.37 o 
  -3   3   4      262.32      296.49     19.73 o 
  -1   3   4    15461.98    14732.37    361.21 o 
   1   3   4       38.37       62.32     13.53 o 
   3   3   4    10925.96    12472.14     58.60 o 
   5   3   4       36.00       79.86     21.22 o 
   7   3   4     2961.69     2855.07     47.34 o 
   9   3   4     1427.23     1246.52     52.75 o 
 -10   4   4     2332.88     2213.97    142.87 o 
  -8   4   4     3270.72     3203.67     86.38 o 
  -6   4   4     5030.65     4787.39    126.29 o 
  -4   4   4    12532.07    11933.44     85.66 o 
  -2   4   4    52438.71    46989.80    863.03 o 
   0   4   4    98827.90    94157.71    860.59 o 
   2   4   4    65657.82    72702.42    588.34 o 
   4   4   4    15030.04    16128.33    143.05 o 
   6   4   4    11341.96    11386.00     84.03 o 
   8   4   4     2130.24     1903.56     57.04 o 
  10   4   4     2438.71     2201.19     70.38 o 
 -11   5   4     1510.77     1523.54     83.92 o 
  -9   5   4     3003.30     2827.89    121.44 o 
  -7   5   4     6006.02     5678.51     80.86 o 
  -5   5   4     3877.63     3626.08     54.59 o 
  -3   5   4    15555.30    14647.01    158.66 o 
  -1   5   4    36846.91    37010.27    330.85 o 
   1   5   4    35465.23    35066.11    441.01 o 
   3   5   4    21064.95    22259.59    177.24 o 
   5   5   4     6636.29     6996.08     85.15 o 
   7   5   4     3237.78     3090.96     89.49 o 
   9   5   4     2791.22     2553.40     69.88 o 
 -10   6   4     1459.93     1514.80     77.78 o 
  -8   6   4     3015.37     3190.71     69.22 o 
  -6   6   4     2017.18     2004.28     78.14 o 
  -4   6   4     2486.13     2465.03     38.16 o 
  -2   6   4      703.28      662.02     26.54 o 
   0   6   4     3916.62     3885.40     58.05 o 
   2   6   4     6686.90     6776.18     82.77 o 
   4   6   4     2793.11     2820.83     44.17 o 
   6   6   4     1240.08     1252.62     35.58 o 
   8   6   4     1145.06     1190.83     40.63 o 
  10   6   4     2028.10     1920.34     67.39 o 
  -9   7   4        1.70       29.04     32.56 o 
  -7   7   4       39.57       27.73     33.70 o 
  -5   7   4       22.43       68.41     22.98 o 
  -3   7   4      525.35      458.07     19.91 o 
  -1   7   4     3634.35     3463.56     48.30 o 
   1   7   4      113.67      181.57     50.42 o 
   3   7   4     5308.28     5379.98     53.87 o 
   5   7   4      136.34       94.25     22.38 o 
   7   7   4        2.79       10.91     21.27 o 
   9   7   4       24.10       31.20     31.94 o 
 -10   8   4      668.17      562.84     90.61 o 
  -8   8   4     2485.11     2480.91     62.82 o 
  -6   8   4     4974.60     4928.17     62.99 o 
  -4   8   4     3539.44     3342.85     83.36 o 
  -2   8   4       48.31       73.20     22.03 o 
   0   8   4     2197.21     1987.28     45.75 o 
   2   8   4      945.21      962.75     25.38 o 
   4   8   4     2309.74     2239.56     41.26 o 
   6   8   4     1266.38     1213.58     47.81 o 
   8   8   4     1544.12     1381.20     44.31 o 
  -9   9   4     1514.19     1518.59    111.67 o 
  -7   9   4     5049.04     5212.99    162.80 o 
  -5   9   4    14216.70    14507.47    399.64 o 
  -3   9   4    16004.51    15649.44    682.91 o 
  -1   9   4    20343.20    20231.85    246.54 o 
   1   9   4    43257.52    43504.65    768.19 o 
   3   9   4    20735.85    20493.29    190.66 o 
   5   9   4    13467.22    13750.88    134.83 o 
   7   9   4     4413.32     4328.43     77.80 o 
   9   9   4     1549.46     1389.04     57.74 o 
 -10  10   4     2459.94     2499.53    140.62 o 
  -8  10   4     4045.99     4231.30    163.55 o 
  -6  10   4    10980.38    11262.40    351.94 o 
  -4  10   4     9053.77     8267.90     97.79 o 
  -2  10   4    11559.50    11595.71    220.74 o 
   0  10   4     9120.46     8619.90    124.65 o 
   2  10   4     9902.92    10372.66    322.68 o 
   4  10   4     6844.30     6651.15     94.68 o 
   6  10   4     6362.38     6102.29    110.98 o 
   8  10   4     4122.38     3742.08     81.88 o 
  -9  11   4     1157.17     1249.17     74.23 o 
  -7  11   4      889.38      888.10     50.81 o 
  -5  11   4     3817.53     3706.36    114.57 o 
  -3  11   4     1838.93     1700.08     48.96 o 
  -1  11   4     3852.41     3907.83    133.40 o 
   1  11   4     1505.38     1480.76     56.89 o 
   3  11   4     1294.44     1245.56     39.90 o 
   5  11   4     1690.10     1689.05     64.99 o 
   7  11   4     2040.97     1922.95     73.39 o 
  -8  12   4      211.18      196.65     51.59 o 
  -6  12   4       67.31       75.98     34.65 o 
  -4  12   4       60.67       18.63     30.48 o 
  -2  12   4       39.42       -4.21     48.94 o 
   0  12   4       50.87       59.93     26.09 o 
   2  12   4        2.80      -24.32     24.76 o 
   4  12   4       38.86       15.64     28.04 o 
   6  12   4        6.04       94.77     40.04 o 
   8  12   4      107.28       93.87     36.82 o 
  -7  13   4     1565.36     1681.89     97.51 o 
  -5  13   4     1917.32     1791.49     58.47 o 
  -3  13   4     3579.15     3636.68     88.66 o 
  -1  13   4     7591.39     7857.74    124.84 o 
   1  13   4     6355.94     6543.36    172.06 o 
   3  13   4     5122.86     5251.94     75.76 o 
   5  13   4     1914.93     1956.29    110.35 o 
   7  13   4     1359.98     1429.48     87.98 o 
  -8  14   4     1156.73     1126.44     98.51 o 
  -6  14   4     1706.61     1722.96     73.77 o 
  -4  14   4     2833.38     2832.89     81.70 o 
  -2  14   4     3895.89     4240.76    166.09 o 
   0  14   4     8272.96     8947.60    100.60 o 
   2  14   4     6175.61     6373.62     84.52 o 
   4  14   4     3425.07     3377.03     81.71 o 
   6  14   4     2095.68     2162.27    105.27 o 
  -7  15   4     1188.22     1107.65     64.85 o 
  -5  15   4      932.97      920.95     59.41 o 
  -3  15   4      732.52      759.04     49.20 o 
  -1  15   4      580.67      576.01     38.79 o 
   1  15   4     1392.92     1402.16     48.24 o 
   3  15   4      576.67      501.51     58.09 o 
   5  15   4      771.65      735.04     84.60 o 
  -6  16   4       44.09      140.05     45.98 o 
  -4  16   4      387.04      441.10     42.42 o 
  -2  16   4       97.09       49.93     59.78 o 
   0  16   4     1000.92     1066.02     64.38 o 
   2  16   4      243.20      230.69     50.03 o 
   4  16   4      196.34      335.75     73.32 o 
   6  16   4       73.43      154.15     62.79 o 
  -5  17   4      129.54      170.36     49.13 o 
  -3  17   4       29.38      108.83     48.23 o 
  -1  17   4       61.93       52.15     60.91 o 
   1  17   4       15.49       41.64     47.58 o 
   3  17   4      212.31      191.42     48.98 o 
   5  17   4       40.42      124.07     67.30 o 
  -4  18   4      556.40      568.51     56.74 o 
  -2  18   4     1075.52     1086.53     66.99 o 
   0  18   4      942.75      994.96     65.66 o 
   2  18   4     1381.42     1538.87     74.28 o 
   4  18   4      851.27      810.24     86.85 o 
  -3  19   4      660.30      721.19     63.30 o 
  -1  19   4      687.63      772.38     63.40 o 
   1  19   4      614.34      619.32     61.14 o 
 -11   1   5      534.87      523.33     65.40 o 
  -9   1   5     1290.65     1255.61     68.27 o 
  -7   1   5     5436.19     5236.82    190.62 o 
  -5   1   5    19586.82    18977.11    560.78 o 
  -3   1   5    17357.78    16154.67    180.85 o 
  -1   1   5     1737.15     1688.77     67.89 o 
   1   1   5     3007.17     3228.76    117.00 o 
   3   1   5     7792.09     9008.56     79.61 o 
   5   1   5      833.21      919.13     25.66 o 
   7   1   5      333.82      342.23     31.33 o 
   9   1   5       99.47       87.94     28.37 o 
 -10   2   5     2473.86     2407.03    137.42 o 
  -8   2   5     2376.62     2335.63     77.66 o 
  -6   2   5     7970.85     7837.82    151.33 o 
  -4   2   5    11572.31    11133.62    205.47 o 
  -2   2   5     7677.00     6714.85    198.73 o 
   0   2   5     6332.16     6408.13    150.69 o 
   2   2   5    48639.12    57301.36    427.11 o 
   4   2   5    27718.88    31749.65    246.07 o 
   6   2   5    20739.98    21989.53    119.45 o 
   8   2   5     7078.28     6924.52     86.09 o 
  10   2   5     2548.84     2384.31     72.99 o 
 -11   3   5     2679.36     2655.66    104.36 o 
  -9   3   5     4874.67     4968.44    115.47 o 
  -7   3   5    11036.53    11178.92    332.18 o 
  -5   3   5    18015.23    17476.01    196.26 o 
  -3   3   5    38443.69    36427.86    204.07 o 
  -1   3   5    20998.30    19657.43    302.54 o 
   1   3   5    50214.04    53510.98    659.94 o 
   3   3   5    16969.53    18246.38    118.85 o 
   5   3   5    16847.96    18218.49    142.15 o 
   7   3   5     9926.15    10266.63     86.33 o 
   9   3   5     3632.63     3355.99     76.80 o 
 -10   4   5     1437.18     1371.03     77.58 o 
  -8   4   5     5285.81     5388.65    109.83 o 
  -6   4   5     7893.34     7708.54     86.12 o 
  -4   4   5    35002.90    32963.03    527.30 o 
  -2   4   5     8419.89     6962.99    137.67 o 
   0   4   5    42822.79    42010.34    499.38 o 
   2   4   5     4423.25     4712.52     69.04 o 
   4   4   5     4183.01     4297.06     43.77 o 
   6   4   5      837.11      830.93     30.96 o 
   8   4   5     1216.80     1121.81     39.38 o 
  10   4   5       51.82       87.02     34.22 o 
 -11   5   5        4.06       19.91     48.57 o 
  -9   5   5      552.01      492.66     52.82 o 
  -7   5   5      627.20      713.67     37.79 o 
  -5   5   5     3455.14     3361.46     59.68 o 
  -3   5   5     3416.10     3180.54     32.22 o 
  -1   5   5    21123.97    21407.89    400.06 o 
   1   5   5        7.70       51.96     22.60 o 
   3   5   5      114.62      143.31     18.95 o 
   5   5   5       19.10       15.77     20.23 o 
   7   5   5        7.52        5.38     21.05 o 
   9   5   5        6.06       38.75     30.80 o 
 -10   6   5     1233.40     1207.84     71.47 o 
  -8   6   5     4837.90     4573.58    164.12 o 
  -6   6   5     7676.46     7465.27     98.58 o 
  -4   6   5    11472.61    11152.27     74.14 o 
  -2   6   5    29071.03    28328.08    153.99 o 
   0   6   5    22532.05    21436.03    113.32 o 
   2   6   5    14585.73    13863.64    111.97 o 
   4   6   5    14679.65    15088.87    102.85 o 
   6   6   5     8484.67     8395.25     86.72 o 
   8   6   5     3936.92     3813.39     65.96 o 
  10   6   5     2095.02     1930.15     67.18 o 
  -9   7   5     2775.91     2729.80     87.83 o 
  -7   7   5     4609.35     4558.68     73.37 o 
  -5   7   5    12123.47    11651.81    181.92 o 
  -3   7   5    13382.91    12390.26    269.75 o 
  -1   7   5    21980.28    21426.17    166.14 o 
   1   7   5    24544.91    25602.60    573.08 o 
   3   7   5    34200.16    33751.02    248.46 o 
   5   7   5    23567.02    23807.07    186.47 o 
   7   7   5     9686.01     9021.90    152.22 o 
   9   7   5     4487.08     4128.50     88.36 o 
 -10   8   5      998.74     1046.36    103.02 o 
  -8   8   5     2415.69     2244.99    119.94 o 
  -6   8   5     8996.26     8892.10     92.62 o 
  -4   8   5    12011.21    11618.31    193.87 o 
  -2   8   5    18208.76    17643.40    121.30 o 
   0   8   5     5144.58     4700.19     54.97 o 
   2   8   5     9979.54     9674.22    125.75 o 
   4   8   5     2842.70     2803.01     38.56 o 
   6   8   5     1441.39     1366.05     38.42 o 
   8   8   5      709.22      613.97     34.12 o 
  -9   9   5       86.21      330.49     77.08 o 
  -7   9   5      201.05      214.69     67.68 o 
  -5   9   5      452.12      472.42     41.29 o 
  -3   9   5        8.64      -31.76     31.76 o 
  -1   9   5     2861.99     3065.92    162.12 o 
   1   9   5      200.46      216.76     22.20 o 
   3   9   5      414.99      376.12     24.67 o 
   5   9   5       12.42       35.19     21.89 o 
   7   9   5      249.38      312.83     31.76 o 
   9   9   5       18.32       60.92     32.04 o 
 -10  10   5      115.79      151.14     73.32 o 
  -8  10   5     1316.59     1273.50     74.54 o 
  -6  10   5     2469.86     2441.59    120.09 o 
  -4  10   5     7206.09     6442.36    274.35 o 
  -2  10   5     1454.10     1548.73     58.39 o 
   0  10   5     3316.36     3213.97     81.92 o 
   2  10   5      553.63      623.17     44.39 o 
   4  10   5     3393.60     3234.29     85.31 o 
   6  10   5      124.50      180.87     28.17 o 
   8  10   5       97.26       68.23     31.93 o 
  -9  11   5      425.83      433.72     58.62 o 
  -7  11   5     2294.61     2336.23     87.46 o 
  -5  11   5      697.00      645.11     42.24 o 
  -3  11   5     3019.99     3041.06    101.94 o 
  -1  11   5     1768.91     1706.68     75.04 o 
   1  11   5     2936.42     2817.77     44.76 o 
   3  11   5     7574.83     7430.09     76.03 o 
   5  11   5     6799.64     6934.85    228.78 o 
   7  11   5     3160.66     3155.99    122.19 o 
  -8  12   5     1919.40     2068.36     90.56 o 
  -6  12   5     3256.62     3360.17    182.39 o 
  -4  12   5     3556.09     3301.49    188.05 o 
  -2  12   5     5581.18     5755.66     78.24 o 
   0  12   5     5373.26     5203.33     96.11 o 
   2  12   5     4319.64     4381.49     66.52 o 
   4  12   5     5864.98     5754.09     97.03 o 
   6  12   5     3683.28     3570.67     85.21 o 
   8  12   5     1253.88     1136.97     60.16 o 
  -7  13   5     2852.00     2917.53    163.39 o 
  -5  13   5     2100.02     2040.83    118.40 o 
  -3  13   5     3895.75     3659.79     69.96 o 
  -1  13   5     3200.94     3194.50     63.12 o 
   1  13   5     2079.65     2122.39     86.49 o 
   3  13   5     2215.87     2114.23     71.62 o 
   5  13   5     1496.24     1440.19     60.16 o 
   7  13   5      500.62      464.71     61.29 o 
  -8  14   5       38.53       30.19     43.73 o 
  -6  14   5        9.46       10.71     38.24 o 
  -4  14   5        4.61       -5.64     37.02 o 
  -2  14   5      133.08      137.94     32.60 o 
   0  14   5      316.11      368.00     35.45 o 
   2  14   5      119.86       73.82     28.21 o 
   4  14   5     1345.79     1218.31     55.32 o 
   6  14   5      316.54      281.47     49.63 o 
  -7  15   5      129.81      136.51     45.11 o 
  -5  15   5     1168.81     1073.87    140.62 o 
  -3  15   5      766.81      814.27     45.31 o 
  -1  15   5     1366.35     1553.37     50.61 o 
   1  15   5     1249.86     1318.23     47.91 o 
   3  15   5      751.39      760.98     40.75 o 
   5  15   5      493.89      523.74     77.45 o 
  -6  16   5     1148.23     1224.19    124.07 o 
  -4  16   5     1467.09     1539.88     57.70 o 
  -2  16   5     2272.63     2441.30     64.10 o 
   0  16   5     1754.88     2005.43     58.46 o 
   2  16   5     3273.76     3436.12    154.90 o 
   4  16   5     2147.11     2204.00    112.79 o 
   6  16   5     1464.71     1601.68     98.51 o 
  -5  17   5     2009.89     2142.51     89.11 o 
  -3  17   5     2529.18     2723.66     91.26 o 
  -1  17   5     2452.80     2601.80     87.98 o 
   1  17   5     2219.72     2517.12     85.07 o 
   3  17   5     1048.88     1181.33     94.37 o 
   5  17   5      865.84      998.98     91.74 o 
  -4  18   5      146.94      143.12     49.49 o 
  -2  18   5      582.56      684.39     61.72 o 
   0  18   5      342.30      338.87     54.37 o 
   2  18   5      280.03      264.91     53.17 o 
   4  18   5      181.42      161.67     68.05 o 
  -3  19   5      117.53      102.74     60.91 o 
  -1  19   5       15.61       56.32     48.60 o 
   1  19   5       23.33       34.99     48.66 o 
 -10   0   6     6658.20     6397.33    200.77 o 
  -8   0   6    14322.67    13945.91    246.64 o 
  -6   0   6    28551.88    28721.24    313.94 o 
  -4   0   6    20546.32    20569.58    227.09 o 
  -2   0   6    40795.22    34285.63    553.26 o 
   0   0   6     4562.50     5380.13    218.26 o 
   2   0   6    28979.23    35962.18    198.69 o 
   4   0   6    29698.03    35260.88    223.30 o 
   6   0   6    25375.50    27524.58    178.62 o 
   8   0   6     9563.00     9390.38    141.97 o 
  10   0   6     5214.92     5057.13    122.49 o 
 -11   1   6     1772.68     1802.21     92.57 o 
  -9   1   6     2197.85     2383.71     85.95 o 
  -7   1   6    10447.33     9923.69    134.55 o 
  -5   1   6    16384.00    16546.45    441.59 o 
  -3   1   6    38557.55    37971.87    511.24 o 
  -1   1   6    67671.20    67431.87    894.23 o 
   1   1   6    76004.13    91577.67    567.65 o 
   3   1   6    23023.73    26830.10    237.82 o 
   5   1   6    32987.49    36411.93    295.82 o 
   7   1   6     3950.54     3979.58     67.85 o 
   9   1   6     2813.68     2671.15     64.96 o 
 -10   2   6       21.91       -6.00     49.08 o 
  -8   2   6      634.42      518.78     51.75 o 
  -6   2   6      167.06       74.07     69.56 o 
  -4   2   6      531.44      590.48     37.18 o 
  -2   2   6      746.42      738.76     19.44 o 
   0   2   6    14619.72    15490.61    180.93 o 
   2   2   6     1036.48     1166.68     45.53 o 
   4   2   6     5224.53     5994.00     51.49 o 
   6   2   6      783.66      801.76     25.28 o 
   8   2   6      751.75      781.57     36.28 o 
  10   2   6        6.96        8.61     34.91 o 
 -11   3   6      159.77       18.53     53.70 o 
  -9   3   6      349.10      325.65     51.60 o 
  -7   3   6      175.91      139.86     41.83 o 
  -5   3   6     4485.39     4238.44    181.41 o 
  -3   3   6    21659.59    20913.71    478.70 o 
  -1   3   6    31503.27    32290.61    590.22 o 
   1   3   6    12687.02    13205.34    252.78 o 
   3   3   6    19548.99    22276.51    180.62 o 
   5   3   6     2887.61     3067.10     41.98 o 
   7   3   6     5423.55     5329.23     68.01 o 
   9   3   6      670.68      669.39     44.50 o 
 -10   4   6     3165.15     3171.00    103.92 o 
  -8   4   6     3553.05     3425.09     89.97 o 
  -6   4   6     9112.60     8740.48    148.14 o 
  -4   4   6    17239.65    16508.74    398.92 o 
  -2   4   6    38438.92    36693.53    261.83 o 
   0   4   6    34112.88    33962.21    175.83 o 
   2   4   6     3560.19     3650.10     42.42 o 
   4   4   6     2691.45     2884.77     33.25 o 
   6   4   6     6392.75     6462.91     71.60 o 
   8   4   6     4806.26     4549.24     70.85 o 
  10   4   6     3020.77     2806.23     77.73 o 
 -11   5   6     1383.48     1309.43    116.93 o 
  -9   5   6     3245.62     3142.73     94.98 o 
  -7   5   6     4219.47     4010.27     88.08 o 
  -5   5   6     7587.64     7475.99    181.22 o 
  -3   5   6    11722.68    11174.85    216.58 o 
  -1   5   6    24334.54    24950.09    306.64 o 
   1   5   6     3630.95     3700.40     54.52 o 
   3   5   6     4571.52     4977.05     60.28 o 
   5   5   6     3731.02     3752.59     44.52 o 
   7   5   6     9234.45     8863.93     99.63 o 
   9   5   6     3779.44     3430.91     79.44 o 
 -10   6   6      165.53      181.70     51.28 o 
  -8   6   6      274.41      357.97     46.16 o 
  -6   6   6     3162.88     3204.13    103.21 o 
  -4   6   6    15128.66    14834.21    240.02 o 
  -2   6   6    23432.40    23104.70    492.61 o 
   0   6   6    37798.94    37233.02    449.55 o 
   2   6   6     9158.41     8700.63    177.27 o 
   4   6   6    12278.81    12600.28    175.72 o 
   6   6   6     3650.05     3576.11     65.97 o 
   8   6   6     1031.13      948.53     38.97 o 
  10   6   6      643.24      567.86     45.87 o 
  -9   7   6       15.76      103.39     71.44 o 
  -7   7   6      386.19      421.25     43.40 o 
  -5   7   6      183.64      209.28     23.59 o 
  -3   7   6      304.66      330.55     22.25 o 
  -1   7   6       99.42      144.60     24.69 o 
   1   7   6      804.03      823.09     32.42 o 
   3   7   6       62.94       70.92     20.77 o 
   5   7   6       78.62      116.52     44.27 o 
   7   7   6      452.97      374.50     32.48 o 
   9   7   6       87.20      138.20     66.77 o 
 -10   8   6      187.26      256.42     75.57 o 
  -8   8   6      900.74      882.43     89.48 o 
  -6   8   6      101.20      101.80     44.43 o 
  -4   8   6     3576.27     3260.09     68.87 o 
  -2   8   6      687.91      609.79     48.55 o 
   0   8   6     2396.23     2154.37     50.69 o 
   2   8   6     4967.71     4949.86     45.67 o 
   4   8   6     4840.34     4778.79     74.91 o 
   6   8   6     1206.39     1132.95     42.64 o 
   8   8   6     1441.38     1310.05     44.29 o 
  -9   9   6     3592.94     3821.48    160.92 o 
  -7   9   6     4216.47     4599.77    224.09 o 
  -5   9   6     9468.96     9633.35    532.24 o 
  -3   9   6     9283.49     8298.50    221.50 o 
  -1   9   6     4055.38     3957.92     98.55 o 
   1   9   6     3744.98     3572.69    131.11 o 
   3   9   6     5673.80     5375.86     71.99 o 
   5   9   6     4602.19     4515.01     60.66 o 
   7   9   6     3044.17     2877.64     66.38 o 
   9   9   6     1955.34     1786.75     63.91 o 
  -8  10   6     2671.65     2762.77     97.44 o 
  -6  10   6     3838.43     4041.97    272.19 o 
  -4  10   6     7850.22     7065.86    324.25 o 
  -2  10   6    15008.92    14547.70    182.86 o 
   0  10   6     9489.27     9242.87    182.07 o 
   2  10   6    18374.62    18082.96    107.05 o 
   4  10   6     7605.33     7670.01     85.79 o 
   6  10   6     5911.85     5927.25    111.11 o 
   8  10   6     2585.70     2352.98     80.82 o 
  -9  11   6      585.62      582.02     61.67 o 
  -7  11   6      501.26      583.14    130.47 o 
  -5  11   6     1469.11     1405.92     52.61 o 
  -3  11   6     1470.46     1364.26     45.43 o 
  -1  11   6     3602.41     3476.88     63.76 o 
   1  11   6     4069.41     3956.94     65.97 o 
   3  11   6     2980.35     2779.88     52.55 o 
   5  11   6     1391.18     1435.55     88.54 o 
   7  11   6      567.97      498.18     63.16 o 
  -8  12   6        2.99      -43.27     93.43 o 
  -6  12   6      115.31      181.90     36.68 o 
  -4  12   6     1211.98     1110.74     47.08 o 
  -2  12   6     3133.29     3159.30     61.46 o 
   0  12   6     4426.82     4350.62    120.20 o 
   2  12   6     1356.93     1313.28     38.86 o 
   4  12   6     1040.66     1005.83     49.78 o 
   6  12   6      376.07      396.28     57.90 o 
   8  12   6      150.02      148.93     38.26 o 
  -7  13   6     1735.48     1842.91     75.19 o 
  -5  13   6     1525.63     1358.99     89.73 o 
  -3  13   6     4839.63     4952.58     80.08 o 
  -1  13   6     3685.24     3861.24     74.43 o 
   1  13   6     3529.21     3622.89     64.90 o 
   3  13   6     1625.84     1649.21     48.01 o 
   5  13   6     1763.23     1665.25     70.68 o 
   7  13   6     2211.08     1986.69    101.89 o 
  -8  14   6     1033.35     1059.83     79.90 o 
  -6  14   6     2397.75     2465.88    118.17 o 
  -4  14   6     3659.78     3516.38    115.80 o 
  -2  14   6     4571.45     4897.86     80.67 o 
   0  14   6     3814.98     3851.67     69.84 o 
   2  14   6     2677.73     2823.22     60.20 o 
   4  14   6     1822.76     1834.35     93.06 o 
   6  14   6     1904.79     1860.36     97.38 o 
  -7  15   6      327.21      346.21     51.04 o 
  -5  15   6      890.35      885.76     73.50 o 
  -3  15   6     2831.56     3049.71     87.98 o 
  -1  15   6     1891.56     1879.94     65.50 o 
   1  15   6     3203.40     3424.29    128.73 o 
   3  15   6     2123.36     2167.41     70.71 o 
   5  15   6     1380.91     1452.39     64.14 o 
  -6  16   6        4.71       46.08     59.03 o 
  -4  16   6      246.28      281.54     48.56 o 
  -2  16   6        3.12       58.35     34.52 o 
   0  16   6       25.31       17.67     31.96 o 
   2  16   6        2.56      -18.93     29.89 o 
   4  16   6       59.54       91.36     63.54 o 
  -5  17   6      260.06      298.18     49.30 o 
  -3  17   6       92.40       89.34     66.61 o 
  -1  17   6      631.53      787.57     85.54 o 
   1  17   6      218.87      238.90     50.73 o 
   3  17   6      296.81      301.91     73.32 o 
  -4  18   6      634.73      693.42     73.88 o 
  -2  18   6      678.77      835.28    110.35 o 
   0  18   6      567.88      596.57     58.44 o 
   2  18   6      345.78      368.07     53.73 o 
  -1  19   6     1656.85     1722.52     77.76 o 
   1  19   6     1100.86     1183.21     69.24 o 
 -11   1   7      616.84      710.61    101.14 o 
  -9   1   7      423.34      405.10     54.19 o 
  -7   1   7      527.51      556.81     50.62 o 
  -5   1   7       75.92      104.30     53.20 o 
  -3   1   7     3356.88     3331.17     40.71 o 
  -1   1   7       74.07      121.07     29.70 o 
   1   1   7     5929.29     7327.17    100.34 o 
   3   1   7     8467.78    10441.88    106.20 o 
   5   1   7     9897.03    11312.83     79.72 o 
   7   1   7     3386.65     3381.16     47.10 o 
   9   1   7     2257.93     2211.70     63.77 o 
 -10   2   7     3167.87     3099.21    104.29 o 
  -8   2   7     6995.41     6675.01    122.78 o 
  -6   2   7    13870.20    13655.56    173.14 o 
  -4   2   7    21122.34    21345.48    372.79 o 
  -2   2   7    50085.91    44622.41    335.33 o 
   0   2   7    26545.48    28497.77    394.96 o 
   2   2   7    24876.64    29579.06    502.80 o 
   4   2   7     6596.73     7467.77    109.34 o 
   6   2   7     2342.08     2520.75     38.52 o 
   8   2   7     1954.14     1846.18     43.21 o 
  10   2   7     1847.17     1718.92     63.15 o 
 -11   3   7     1500.27     1617.49    101.70 o 
  -9   3   7     5183.13     5048.65    139.30 o 
  -7   3   7     8588.59     8810.68    127.94 o 
  -5   3   7     6336.78     6264.49    248.34 o 
  -3   3   7    20063.06    19430.73    540.08 o 
  -1   3   7    31995.73    31592.34    916.30 o 
   1   3   7    46838.05    51462.74    450.66 o 
   3   3   7    23122.15    26334.53    302.63 o 
   5   3   7     8476.83     9558.66     72.91 o 
   7   3   7     5898.85     6151.07     68.83 o 
   9   3   7     5256.45     5045.75     94.85 o 
 -10   4   7      770.31      709.37     65.77 o 
  -8   4   7     1928.80     1998.50     73.65 o 
  -6   4   7      213.25      245.42     41.36 o 
  -4   4   7     1300.66     1335.00     66.44 o 
  -2   4   7      717.83      633.37     22.20 o 
   0   4   7    11614.54    11614.32    195.42 o 
   2   4   7     7358.84     7782.79    101.82 o 
   4   4   7    13396.41    13962.68    100.47 o 
   6   4   7     2467.58     2567.01     48.28 o 
   8   4   7     4592.98     4476.97     71.85 o 
  10   4   7      938.68      848.94     49.75 o 
 -11   5   7      119.18       28.57     65.80 o 
  -9   5   7      182.41      137.49     45.17 o 
  -7   5   7       19.16       26.44     34.23 o 
  -5   5   7      325.98      339.32     33.61 o 
  -3   5   7     1854.23     1691.49     47.52 o 
  -1   5   7     3659.41     3738.66     86.23 o 
   1   5   7     2898.18     2844.09     57.47 o 
   3   5   7     1373.12     1474.02     24.60 o 
   5   5   7     1612.53     1569.70     36.93 o 
   7   5   7     2064.33     2070.41     48.98 o 
   9   5   7      590.10      566.96     42.46 o 
 -10   6   7     1959.51     2191.60    134.23 o 
  -8   6   7     5654.97     5798.28    113.23 o 
  -6   6   7     9719.42     9624.93    356.62 o 
  -4   6   7    13250.99    12711.88    281.96 o 
  -2   6   7    15185.78    14030.94    102.50 o 
   0   6   7    40404.01    38362.23    346.67 o 
   2   6   7    18199.42    18194.76    274.97 o 
   4   6   7     8578.72     8826.77     71.96 o 
   6   6   7     7196.72     7196.73    132.24 o 
   8   6   7     4618.18     4284.15     71.33 o 
  -9   7   7     5627.76     5617.54    184.98 o 
  -7   7   7     9355.69     9600.32    210.55 o 
  -5   7   7    33868.39    37239.95   1450.54 o 
  -3   7   7    23382.77    20447.81    589.16 o 
  -1   7   7    55699.29    56214.82    774.25 o 
   1   7   7    18595.78    18940.92    333.37 o 
   3   7   7    18275.21    18433.67    270.64 o 
   5   7   7     5389.95     5346.18     63.66 o 
   7   7   7     4946.44     4743.55    108.52 o 
   9   7   7     1852.14     1671.11     60.90 o 
 -10   8   7      795.86      798.96     93.62 o 
  -8   8   7     1326.82     1356.02     70.45 o 
  -6   8   7     1326.80     1427.10    115.05 o 
  -4   8   7     3527.83     3355.89     72.87 o 
  -2   8   7     5613.21     5270.08     67.91 o 
   0   8   7     4595.44     4415.51    151.36 o 
   2   8   7     9992.67     9548.22    110.60 o 
   4   8   7     7756.57     7861.85    155.50 o 
   6   8   7     8330.48     8042.73    146.16 o 
   8   8   7     3447.58     3229.95     64.54 o 
  -9   9   7      129.10      182.85     53.51 o 
  -7   9   7       49.45       39.70     42.53 o 
  -5   9   7      547.36      527.72     40.71 o 
  -3   9   7      162.30      148.26     34.24 o 
  -1   9   7      918.27     1005.80     38.65 o 
   1   9   7       49.06       25.06     21.93 o 
   3   9   7       59.51       96.03     25.14 o 
   5   9   7        5.37       13.22     21.39 o 
   7   9   7      135.91      136.35     29.08 o 
   9   9   7       90.66      101.11     25.33 o 
  -8  10   7      265.29      261.99     53.28 o 
  -6  10   7      202.37      187.30     35.87 o 
  -4  10   7      291.64      278.53     34.50 o 
  -2  10   7       74.77       92.05     30.75 o 
   0  10   7     3299.87     3218.44    124.24 o 
   2  10   7     1391.02     1364.90     34.44 o 
   4  10   7     4223.67     4017.82     63.91 o 
   6  10   7     1099.05     1060.85     51.62 o 
   8  10   7      677.42      584.78     49.97 o 
  -9  11   7     1088.08     1280.31    106.97 o 
  -7  11   7     3710.87     4035.41    319.96 o 
  -5  11   7     2435.29     2314.17     61.63 o 
  -3  11   7     7016.22     6595.80     86.50 o 
  -1  11   7     6122.43     5950.70    118.58 o 
   1  11   7    11096.40    10915.35    158.68 o 
   3  11   7     2123.03     2203.32     50.38 o 
   5  11   7     1847.19     1794.44     60.06 o 
   7  11   7      806.34      701.21     67.30 o 
  -8  12   7     1422.01     1689.69     82.70 o 
  -6  12   7     3660.83     3581.74    101.79 o 
  -4  12   7     2141.12     1969.61     93.09 o 
  -2  12   7     5110.88     5069.27     76.24 o 
   0  12   7    10790.68    10680.36    246.97 o 
   2  12   7     6581.82     6560.22    113.39 o 
   4  12   7     3442.60     3298.77     77.86 o 
   6  12   7     2424.21     2305.90    104.15 o 
  -7  13   7     1034.52      939.78    157.54 o 
  -5  13   7      543.01      499.70     40.53 o 
  -3  13   7     1160.24     1185.85     48.01 o 
  -1  13   7     1334.00     1307.84     54.92 o 
   1  13   7     5415.47     5397.11     77.97 o 
   3  13   7     2464.24     2375.12     80.46 o 
   5  13   7     3235.48     3100.93     91.55 o 
   7  13   7     1604.29     1468.58     91.74 o 
  -8  14   7       78.10       54.95     44.79 o 
  -6  14   7      630.98      658.85     47.25 o 
  -4  14   7      939.45      873.96     46.13 o 
  -2  14   7      406.56      402.67     44.81 o 
   0  14   7     1083.90     1070.37     44.09 o 
   2  14   7       11.12       55.01     29.75 o 
   4  14   7      220.10      178.48     38.64 o 
   6  14   7        2.41       -2.63     43.24 o 
  -7  15   7      341.54      378.06     68.62 o 
  -5  15   7      610.06      537.86     75.57 o 
  -3  15   7      486.23      615.41     53.47 o 
  -1  15   7      912.70     1022.92     45.18 o 
   1  15   7      421.10      457.56     36.78 o 
   3  15   7      433.30      422.30     44.57 o 
   5  15   7      249.69      253.94     77.45 o 
  -6  16   7     1383.41     1421.13    158.29 o 
  -4  16   7     2487.04     2615.43     86.78 o 
  -2  16   7     3318.91     3485.29     75.78 o 
   0  16   7     2101.43     2285.00     63.50 o 
   2  16   7     2057.17     2149.73    156.97 o 
   4  16   7      935.41     1028.18     56.20 o 
  -5  17   7      988.03     1020.51     64.18 o 
  -3  17   7      817.70      921.72     62.61 o 
  -1  17   7     1899.86     2079.63     68.31 o 
   1  17   7     1051.92     1126.34     56.12 o 
   3  17   7     1345.41     1424.22    103.02 o 
  -4  18   7      257.29      304.62     50.34 o 
  -2  18   7      257.74      296.07     53.78 o 
   0  18   7      193.46       91.36     71.06 o 
   2  18   7      130.71      122.19     71.06 o 
  -1  19   7        2.60       49.84     50.49 o 
   1  19   7       88.18       84.97     48.48 o 
 -10   0   8     2985.01     3030.79    146.26 o 
  -8   0   8     4330.05     4169.26    144.38 o 
  -6   0   8    10357.07    10253.77    184.98 o 
  -4   0   8    37150.53    38432.23   1279.47 o 
  -2   0   8    60495.78    53990.59   1276.83 o 
   0   0   8    88674.66    97231.03   3216.33 o 
   2   0   8   115549.70   139546.45   1490.01 o 
   4   0   8    39522.96    45574.96    275.09 o 
   6   0   8    24198.90    26133.17    178.65 o 
   8   0   8     4010.40     3826.87     95.57 o 
  10   0   8     1737.15     1589.38     76.14 o 
 -11   1   8     3938.43     4186.97    126.87 o 
  -9   1   8     3797.05     3850.10    105.28 o 
  -7   1   8    12631.08    12162.62    153.88 o 
  -5   1   8    11652.95    12038.66    134.60 o 
  -3   1   8    20026.43    18236.30    158.07 o 
  -1   1   8     7411.90     7543.17    100.94 o 
   1   1   8    34604.73    41609.08    417.14 o 
   3   1   8     5594.01     6325.49     57.04 o 
   5   1   8     7738.66     8704.11     70.61 o 
   7   1   8     1644.50     1708.51     35.35 o 
   9   1   8     2817.95     2572.35     61.64 o 
 -10   2   8      180.14      256.21     55.11 o 
  -8   2   8      270.76      346.13     49.43 o 
  -6   2   8       23.46       53.44     44.55 o 
  -4   2   8       20.73       47.09     23.34 o 
  -2   2   8     3905.76     3623.38     39.13 o 
   0   2   8     3421.71     4211.12     79.94 o 
   2   2   8     2284.60     2825.84     45.86 o 
   4   2   8      344.03      388.45     21.89 o 
   6   2   8       10.92       31.60     16.58 o 
   8   2   8       94.48      100.73     22.20 o 
  10   2   8       58.33       78.61     33.90 o 
 -11   3   8      322.91      292.52     57.96 o 
  -9   3   8     2334.39     2377.09     87.41 o 
  -7   3   8     4225.15     4279.30     92.64 o 
  -5   3   8     5697.74     5612.72    173.71 o 
  -3   3   8     7577.73     6658.21    225.31 o 
  -1   3   8       80.26       58.32     12.65 o 
   1   3   8      109.59      132.93     42.71 o 
   3   3   8     1825.29     2048.76     30.95 o 
   5   3   8     4336.31     4576.90     51.73 o 
   7   3   8     3515.18     3515.62     53.76 o 
   9   3   8     1194.23     1201.03     46.13 o 
 -10   4   8     1369.16     1310.64     76.23 o 
  -8   4   8     4048.95     3963.07     98.76 o 
  -6   4   8    15090.63    15110.58    257.74 o 
  -4   4   8    14186.21    14409.02    207.79 o 
  -2   4   8    16969.78    15849.55    267.18 o 
   0   4   8    22072.57    21113.12    407.96 o 
   2   4   8    20711.01    21401.54    130.14 o 
   4   4   8    16763.93    18129.97    107.07 o 
   6   4   8     6098.46     6428.06    100.40 o 
   8   4   8     3854.39     3666.42     59.07 o 
 -11   5   8      204.86      196.26     75.95 o 
  -9   5   8     2070.82     2001.96     80.60 o 
  -7   5   8     2666.35     2856.79     77.45 o 
  -5   5   8    14607.25    15286.93    501.03 o 
  -3   5   8     6649.03     5799.24    191.84 o 
  -1   5   8    17347.42    17103.73    500.79 o 
   1   5   8    18141.58    18050.54    343.80 o 
   3   5   8    27435.53    28792.00    118.11 o 
   5   5   8     8662.73     8887.39     72.11 o 
   7   5   8     8643.93     8549.72     92.32 o 
   9   5   8     1399.84     1276.69     45.20 o 
 -10   6   8     1650.34     1622.36    118.06 o 
  -8   6   8     2779.96     2733.76    125.20 o 
  -6   6   8     8283.09     8559.80    273.88 o 
  -4   6   8     8251.90     8141.32    244.46 o 
  -2   6   8     1673.16     1598.82     41.31 o 
   0   6   8       72.94      102.52     26.75 o 
   2   6   8       70.35      125.10     22.43 o 
   4   6   8     1513.47     1541.15     30.47 o 
   6   6   8     1700.12     1659.22     47.10 o 
   8   6   8     1853.53     1686.24     51.01 o 
  -9   7   8        0.48       22.67     44.25 o 
  -7   7   8       18.47       48.91     41.82 o 
  -5   7   8      693.13      727.10     57.42 o 
  -3   7   8     2331.52     2020.08     62.03 o 
  -1   7   8      554.24      548.42     45.67 o 
   1   7   8     2119.98     2033.82     52.51 o 
   3   7   8      438.07      463.89     26.39 o 
   5   7   8      975.58      922.16     40.26 o 
   7   7   8      819.55      805.04     52.01 o 
   9   7   8       23.31       45.53     23.30 o 
 -10   8   8      220.51      186.00     50.38 o 
  -8   8   8     1393.75     1464.26     73.77 o 
  -6   8   8      521.80      630.77     55.93 o 
  -4   8   8     1777.83     1597.37     69.88 o 
  -2   8   8     1426.28     1417.28     49.76 o 
   0   8   8     1455.56     1416.86     39.41 o 
   2   8   8     2162.94     2198.65     69.44 o 
   4   8   8     3229.44     3148.21     57.88 o 
   6   8   8      851.69      820.61     38.69 o 
   8   8   8      520.07      467.51     33.17 o 
  -9   9   8     1318.31     1517.15     79.44 o 
  -7   9   8     3134.60     3387.60    125.39 o 
  -5   9   8     5361.47     5348.37    157.48 o 
  -3   9   8    11486.76    10138.29    428.20 o 
  -1   9   8    22519.93    22568.95    298.76 o 
   1   9   8    14808.34    14469.68    281.22 o 
   3   9   8    20737.15    20360.83    185.68 o 
   5   9   8     9292.14     8816.35    437.27 o 
   7   9   8     2427.67     2235.88    108.09 o 
  -8  10   8     4122.09     4728.42    334.44 o 
  -6  10   8     3524.39     3948.73    220.33 o 
  -4  10   8     5191.70     4657.37    193.74 o 
  -2  10   8     8299.58     8215.68     91.02 o 
   0  10   8     8678.76     8498.08     92.82 o 
   2  10   8    11041.76    10740.84    233.63 o 
   4  10   8     6354.55     6014.31     96.44 o 
   6  10   8     4238.95     4074.30    157.54 o 
   8  10   8     1749.98     1616.46     72.70 o 
  -9  11   8      580.18      599.69     88.73 o 
  -7  11   8     1744.73     1867.24    110.35 o 
  -5  11   8      877.92      864.53     44.92 o 
  -3  11   8     1079.45      999.36     43.68 o 
  -1  11   8     2082.26     1974.62     72.30 o 
   1  11   8     1934.29     1854.49     65.06 o 
   3  11   8     1195.97     1104.98     61.14 o 
   5  11   8      601.55      572.44     41.31 o 
   7  11   8      211.69      213.18     51.51 o 
  -8  12   8      412.57      471.65     57.93 o 
  -6  12   8      848.34      789.01     48.78 o 
  -4  12   8      461.33      408.80     37.33 o 
  -2  12   8       53.25       53.95     30.09 o 
   0  12   8       95.87      122.07     33.00 o 
   2  12   8      110.04       85.50     23.55 o 
   4  12   8        8.30       28.76     23.21 o 
   6  12   8       55.51       73.32     47.75 o 
  -7  13   8     2043.67     2075.98    107.91 o 
  -5  13   8     2053.84     1854.48    101.33 o 
  -3  13   8     5111.33     5199.68     84.71 o 
  -1  13   8     2819.96     2830.67     52.80 o 
   1  13   8     7095.45     7202.46    119.99 o 
   3  13   8     3537.00     3634.91     82.93 o 
   5  13   8     3105.06     3148.09    118.81 o 
   7  13   8      958.02      847.09     74.44 o 
  -6  14   8     2551.99     2474.67     71.43 o 
  -4  14   8     2574.40     2432.89    127.77 o 
  -2  14   8     4017.11     4245.85     75.94 o 
   0  14   8     3432.98     3637.78     68.87 o 
   2  14   8     4253.44     4489.74     93.18 o 
   4  14   8     3824.80     4107.45     94.00 o 
   6  14   8     1683.27     1595.67     92.87 o 
  -7  15   8      858.53      893.71     87.98 o 
  -5  15   8      853.59      840.98    111.29 o 
  -3  15   8     1456.68     1509.84     67.76 o 
  -1  15   8      495.09      503.15     39.06 o 
   1  15   8      464.38      419.61     41.83 o 
   3  15   8      580.27      524.77     46.89 o 
   5  15   8      878.29      656.09     66.55 o 
  -6  16   8       25.41       43.98     40.84 o 
  -4  16   8       82.90      163.42     48.31 o 
  -2  16   8      427.98      434.63     41.18 o 
   0  16   8      233.75      178.85     55.36 o 
   2  16   8       72.86       52.44     34.72 o 
   4  16   8      285.40      197.15     39.82 o 
  -5  17   8      349.18      397.39     68.05 o 
  -3  17   8       55.22       94.16     36.31 o 
  -1  17   8       74.71      169.82     38.93 o 
   1  17   8       72.18       43.67     45.61 o 
   3  17   8      114.86      180.47     72.56 o 
  -4  18   8      703.88      776.93     48.65 o 
  -2  18   8      708.75      758.86     61.95 o 
   0  18   8     1262.18     1390.24     70.66 o 
   2  18   8     1318.30     1494.90    103.77 o 
  -1  19   8      778.35      811.31     63.94 o 
 -11   1   9      545.64      501.01     83.47 o 
  -9   1   9      679.43      643.01     58.88 o 
  -7   1   9     3953.21     3982.53     90.91 o 
  -5   1   9     5385.27     5629.97     65.53 o 
  -3   1   9    29647.66    26755.09    208.12 o 
  -1   1   9    12167.59    12388.24    196.56 o 
   1   1   9     7045.41     8335.50     59.06 o 
   3   1   9      255.21      288.96     25.61 o 
   5   1   9     4275.23     4690.44     55.11 o 
   7   1   9      404.39      366.18     21.92 o 
   9   1   9      449.09      416.18     34.81 o 
 -10   2   9     1821.81     1790.82     98.32 o 
  -8   2   9     2779.68     2764.15    104.15 o 
  -6   2   9     4642.25     4873.14    162.24 o 
  -4   2   9     6438.90     6811.01     65.36 o 
  -2   2   9    17302.33    17137.26    116.03 o 
   0   2   9    14161.04    15580.07    270.13 o 
   2   2   9    11898.44    13649.16     82.68 o 
   4   2   9    21510.64    24543.86    198.99 o 
   6   2   9    15945.44    17144.08    158.51 o 
   8   2   9     6990.82     6920.90     85.29 o 
 -11   3   9     1589.19     1648.91     84.76 o 
  -9   3   9     3094.92     3032.76    134.98 o 
  -7   3   9    10050.89    10445.21    288.19 o 
  -5   3   9    15017.42    16465.61    175.78 o 
  -3   3   9    23897.26    21044.90    315.27 o 
  -1   3   9    33989.47    36150.46    350.60 o 
   1   3   9    30016.59    33212.27    136.62 o 
   3   3   9    19899.54    22898.64    159.13 o 
   5   3   9    15537.47    16666.31    251.59 o 
   7   3   9     6303.19     6249.16     71.39 o 
   9   3   9     3938.36     3703.73     71.99 o 
 -10   4   9      822.34      860.94     95.31 o 
  -8   4   9     2751.69     2695.85     84.53 o 
  -6   4   9    11700.57    12177.98    353.84 o 
  -4   4   9    11354.57    11667.57    212.86 o 
  -2   4   9    27104.21    25837.79    182.57 o 
   0   4   9    18443.48    18234.05    267.87 o 
   2   4   9     7295.03     7769.36     64.09 o 
   4   4   9     4275.99     4465.35     48.65 o 
   6   4   9      940.13      942.76     29.59 o 
   8   4   9      517.43      502.60     29.00 o 
 -11   5   9       41.28       25.19     66.55 o 
  -9   5   9      442.70      547.81     83.84 o 
  -7   5   9      791.19      875.37     46.20 o 
  -5   5   9     3767.84     3878.02    112.01 o 
  -3   5   9     1899.78     1526.99     42.83 o 
  -1   5   9      692.37      743.78     38.26 o 
   1   5   9      288.55      255.87     14.12 o 
   3   5   9      201.56      221.94     18.18 o 
   5   5   9      946.47      918.02     27.88 o 
   7   5   9       19.75       31.43     21.76 o 
   9   5   9       33.47        5.67     28.45 o 
 -10   6   9     1507.65     1598.16     82.40 o 
  -8   6   9     2987.71     3172.31    181.04 o 
  -6   6   9     5976.61     6667.94    190.43 o 
  -4   6   9    14908.41    13970.83    302.10 o 
  -2   6   9     9037.65     8457.03     83.79 o 
   0   6   9    11694.95    11372.10    186.09 o 
   2   6   9    15404.48    15869.74    171.62 o 
   4   6   9     8611.00     8843.70     92.29 o 
   6   6   9     5863.53     5611.70    113.84 o 
   8   6   9     3164.85     3001.86     69.35 o 
  -9   7   9     3768.02     3916.09    112.29 o 
  -7   7   9     2721.93     3066.10    131.22 o 
  -5   7   9    11845.33    12010.54    410.38 o 
  -3   7   9     6790.27     5979.24    240.69 o 
  -1   7   9    16403.80    16053.93    191.57 o 
   1   7   9     3759.52     3654.01    109.19 o 
   3   7   9    21633.18    21320.00    308.03 o 
   5   7   9     9700.62     9770.61    135.76 o 
   7   7   9    11399.36    11136.32    176.24 o 
   9   7   9     2417.49     2208.15     57.34 o 
 -10   8   9      786.27      815.94     65.98 o 
  -8   8   9     2817.84     3188.48    153.02 o 
  -6   8   9     3903.39     4103.92    254.35 o 
  -4   8   9    12919.45    11723.04    524.35 o 
  -2   8   9    11147.13    10506.43    205.51 o 
   0   8   9     7666.72     7520.86    226.89 o 
   2   8   9     4075.07     4229.33     60.21 o 
   4   8   9     3175.69     3240.60     56.85 o 
   6   8   9     2772.57     2655.50     61.07 o 
   8   8   9      632.07      522.39     36.36 o 
  -9   9   9       54.34       38.82     48.72 o 
  -7   9   9      219.60      275.79     75.38 o 
  -5   9   9       61.38       35.35     43.42 o 
  -3   9   9       29.04       44.80     30.00 o 
  -1   9   9       71.67       96.75     29.50 o 
   1   9   9        6.32        4.73     21.88 o 
   3   9   9      341.99      328.96     28.24 o 
   5   9   9       87.39      124.03     49.82 o 
   7   9   9       44.87       32.07     30.56 o 
  -8  10   9      313.13      327.06     52.59 o 
  -6  10   9     1440.02     1502.78     70.83 o 
  -4  10   9     3653.13     2920.29    186.47 o 
  -2  10   9     6756.48     6427.86    128.13 o 
   0  10   9     2273.49     2264.61     51.77 o 
   2  10   9      735.20      765.62     35.41 o 
   4  10   9      184.13      212.75     26.92 o 
   6  10   9      124.23      183.13     50.19 o 
   8  10   9      173.43      231.93     29.93 o 
  -9  11   9      506.79      540.94     58.85 o 
  -7  11   9      524.11      481.16     56.88 o 
  -5  11   9      651.32      577.82     41.60 o 
  -3  11   9     3823.27     3437.56     76.84 o 
  -1  11   9     1340.30     1446.32     45.41 o 
   1  11   9     7119.80     6767.70    134.31 o 
   3  11   9     2349.46     2335.76     52.65 o 
   5  11   9     4456.94     4029.79     88.37 o 
   7  11   9     2269.13     2017.89    104.15 o 
  -8  12   9     1030.17     1206.70     74.43 o 
  -6  12   9     2427.86     2395.43    121.60 o 
  -4  12   9     3716.57     3363.19    122.39 o 
  -2  12   9     4031.16     3823.55    147.60 o 
   0  12   9     3602.07     3602.28     55.54 o 
   2  12   9     4000.52     3935.38     73.99 o 
   4  12   9     2022.14     1948.49     51.14 o 
   6  12   9     1141.45     1021.54     77.08 o 
  -7  13   9      815.45      846.86     64.86 o 
  -5  13   9     2054.76     1991.89    202.60 o 
  -3  13   9     5131.30     5054.23     98.57 o 
  -1  13   9     1855.51     1821.50     51.68 o 
   1  13   9     4518.47     4461.42     98.28 o 
   3  13   9      884.14      887.33     83.47 o 
  -6  14   9       10.31        5.85     34.56 o 
  -4  14   9       29.59       30.69     32.93 o 
  -2  14   9        8.20       52.94     31.39 o 
   0  14   9        0.82       33.48     28.52 o 
   2  14   9       75.82       88.72     34.83 o 
   4  14   9       76.10      106.36     37.49 o 
   6  14   9        2.90      -16.92     42.49 o 
  -7  15   9      578.92      591.65     56.22 o 
  -5  15   9      724.64      697.57     71.49 o 
  -3  15   9      760.27      808.70     56.00 o 
  -1  15   9      989.50      985.34     47.87 o 
   1  15   9      487.18      474.54     39.21 o 
   3  15   9      995.82      982.74     95.12 o 
   5  15   9      970.81      922.66     76.32 o 
  -6  16   9      985.65     1050.61    154.53 o 
  -4  16   9     1656.18     1781.39     75.50 o 
  -2  16   9     1540.47     1629.82     58.22 o 
   0  16   9     1731.33     1868.17     58.92 o 
   2  16   9     1969.06     1947.21     96.63 o 
   4  16   9     2434.01     2369.42     77.86 o 
  -5  17   9     1823.76     1920.89    142.69 o 
  -3  17   9     1652.33     1886.70     85.35 o 
  -1  17   9     2321.80     2419.78     67.64 o 
   1  17   9      997.62     1107.64     62.93 o 
   3  17   9     1561.59     1645.33     77.83 o 
  -2  18   9      104.84       75.05     34.94 o 
   0  18   9      291.77      325.75     42.13 o 
   2  18   9      474.04      550.81     80.84 o 
 -10   0  10     5387.66     5929.23    191.75 o 
  -8   0  10     9212.87     9825.53    210.93 o 
  -6   0  10     9079.52     9751.38    463.96 o 
  -4   0  10    32763.71    34514.60    231.70 o 
  -2   0  10    42445.43    39307.83    902.92 o 
   0   0  10    31189.92    34460.35    225.21 o 
   2   0  10     6708.21     8167.26    167.31 o 
   4   0  10     5003.70     5809.89     89.66 o 
   6   0  10     6571.13     6970.41     91.29 o 
   8   0  10     6790.50     6758.43    103.60 o 
 -11   1  10     1479.08     1819.84     89.09 o 
  -9   1  10     1226.16     1236.65     94.94 o 
  -7   1  10     4199.87     4024.36     89.59 o 
  -5   1  10     1812.69     2109.91     64.60 o 
  -3   1  10    30147.59    24554.51    401.88 o 
  -1   1  10    17255.81    17380.69    408.86 o 
   1   1  10    23420.43    27123.59    230.97 o 
   3   1  10     9123.98    10696.02    140.45 o 
   5   1  10     6075.67     6853.32     65.66 o 
   7   1  10     3770.55     3730.97     51.26 o 
   9   1  10     4227.26     3973.15     91.88 o 
 -10   2  10       12.97       17.17     47.63 o 
  -8   2  10      461.01      417.64     49.96 o 
  -6   2  10       27.68       10.21     26.59 o 
  -4   2  10      492.48      545.99     30.07 o 
  -2   2  10     2131.41     1949.23     45.26 o 
   0   2  10     1337.43     1487.05     27.19 o 
   2   2  10     4530.23     5065.64     69.10 o 
   4   2  10       32.78       23.10     17.48 o 
   6   2  10       25.25       69.41     18.96 o 
   8   2  10        3.84       29.86     21.19 o 
 -11   3  10      118.81      137.23     75.20 o 
  -9   3  10      960.82     1032.69    112.98 o 
  -7   3  10     1010.78     1030.11     48.27 o 
  -5   3  10     5242.19     5431.22    130.24 o 
  -3   3  10     7359.59     5736.64    100.59 o 
  -1   3  10    25441.32    26757.26    266.29 o 
   1   3  10    31450.56    35826.99    283.42 o 
   3   3  10    14285.71    15993.94    114.12 o 
   5   3  10    10859.37    11544.63     85.49 o 
   7   3  10     2482.65     2450.28     42.99 o 
   9   3  10      308.89      299.65     27.10 o 
 -10   4  10     2690.21     2768.69     98.58 o 
  -8   4  10     6621.44     6946.82    251.64 o 
  -6   4  10     9269.10    10097.88    306.83 o 
  -4   4  10     5933.78     5774.82    290.08 o 
  -2   4  10     5719.65     5345.54     69.85 o 
   0   4  10     7699.57     8031.39    179.79 o 
   2   4  10    11173.90    11889.76    152.07 o 
   4   4  10     8395.56     9327.88     72.70 o 
   6   4  10     3820.43     3935.63     53.92 o 
   8   4  10     4388.56     4115.11     66.77 o 
  -9   5  10     4437.73     4658.14    118.09 o 
  -7   5  10     3511.06     3842.04     97.92 o 
  -5   5  10    12811.34    13336.26    282.74 o 
  -3   5  10     4820.78     3778.13     72.73 o 
  -1   5  10    14004.77    13918.74    179.66 o 
   1   5  10     7522.50     7813.74    180.07 o 
   3   5  10    12665.13    13719.65    104.29 o 
   5   5  10     3583.32     3701.34     48.93 o 
   7   5  10     4169.19     4109.08     66.57 o 
   9   5  10     1497.89     1364.49     46.97 o 
 -10   6  10      458.01      491.29    100.39 o 
  -8   6  10      706.51      791.66     60.55 o 
  -6   6  10      904.55     1150.16     62.21 o 
  -4   6  10     1700.40     1471.20     61.66 o 
  -2   6  10     9570.28     9171.96    175.88 o 
   0   6  10     5849.36     5620.59    156.29 o 
   2   6  10    12551.39    12830.59    160.83 o 
   4   6  10     8123.48     8682.69    109.46 o 
   6   6  10     3741.16     3678.98     68.60 o 
   8   6  10     1843.97     1652.12     48.64 o 
  -9   7  10      505.85      584.83     61.12 o 
  -7   7  10       27.28       56.06     42.66 o 
  -5   7  10      215.37      251.44     45.42 o 
  -3   7  10       88.35       64.54     32.10 o 
  -1   7  10      194.40      161.54     29.60 o 
   1   7  10       35.70       30.51     27.03 o 
   3   7  10        6.64       65.40     30.67 o 
   5   7  10       96.93       91.63     24.32 o 
   7   7  10       12.67       38.54     36.38 o 
 -10   8  10      333.35      417.75     58.22 o 
  -8   8  10      116.74      125.26     47.96 o 
  -6   8  10     1075.46     1249.29     66.20 o 
  -4   8  10     2352.92     1882.12     51.14 o 
  -2   8  10     7904.91     7765.57    296.98 o 
   0   8  10    11333.33    10829.59     94.35 o 
   2   8  10     3953.98     4012.55     59.34 o 
   4   8  10     1730.57     1627.38     55.41 o 
   6   8  10     2701.75     2584.18     74.68 o 
   8   8  10      583.78      524.75     36.58 o 
  -9   9  10     2810.09     3326.43    124.45 o 
  -7   9  10     5243.70     5950.75    539.35 o 
  -5   9  10     6160.79     5873.80    227.28 o 
  -3   9  10     7705.71     6757.56    141.89 o 
  -1   9  10    13822.26    13530.40    259.38 o 
   1   9  10     4464.01     4282.73     62.92 o 
   3   9  10     2226.85     2144.25     47.76 o 
   5   9  10     2884.83     2736.02     73.63 o 
   7   9  10     4167.01     3940.72    146.82 o 
  -8  10  10     2388.51     2842.29    184.98 o 
  -6  10  10     4202.50     4442.69    355.11 o 
  -4  10  10    10363.98     8917.26    481.58 o 
  -2  10  10    12978.34    13082.79    242.25 o 
   0  10  10    24733.03    24180.46    173.88 o 
   2  10  10    10508.15    10509.77    144.11 o 
   4  10  10     6995.98     6709.41    107.84 o 
   6  10  10     4784.36     4682.23    100.49 o 
  -9  11  10      127.26      144.64     50.24 o 
  -7  11  10      897.00      932.47     64.58 o 
  -5  11  10     1154.00     1026.03     48.17 o 
  -3  11  10     2353.31     2293.95     60.10 o 
  -1  11  10     3279.65     3205.61     93.50 o 
   1  11  10     3966.46     3854.16     54.58 o 
   3  11  10     2588.03     2593.46     82.93 o 
   5  11  10     1635.20     1493.01     60.02 o 
   7  11  10      903.64      899.38     78.77 o 
  -8  12  10       37.87       14.62     44.38 o 
  -6  12  10       22.23       22.45     39.35 o 
  -4  12  10        2.41       -0.21     29.66 o 
  -2  12  10      616.96      569.44     37.84 o 
   0  12  10      790.23      758.68     33.23 o 
   2  12  10     1571.22     1505.97     45.89 o 
   4  12  10      709.29      715.53     44.00 o 
   6  12  10      223.31      152.65     49.63 o 
  -7  13  10     1683.65     1738.60     85.91 o 
  -5  13  10     1589.01     1487.87     99.01 o 
  -3  13  10     2102.40     2190.28     83.52 o 
  -1  13  10     1458.71     1498.26     48.77 o 
   1  13  10     3298.41     3289.59     64.51 o 
   3  13  10     1104.21     1102.47     42.75 o 
   5  13  10     1805.39     1845.69     96.25 o 
  -6  14  10     2201.34     2132.23     67.76 o 
  -4  14  10     2049.58     2001.76     91.55 o 
  -2  14  10     2905.51     3011.95     68.20 o 
   0  14  10     2463.76     2604.03     72.94 o 
   2  14  10     2005.41     2006.60    100.76 o 
   4  14  10     1904.70     2017.14    101.52 o 
   6  14  10     1308.97     1187.73     85.72 o 
  -5  15  10      699.14      651.57     63.98 o 
  -3  15  10     1458.30     1503.09     68.59 o 
  -1  15  10     2320.03     2439.57     63.51 o 
   1  15  10     2488.07     2613.01     80.37 o 
   3  15  10     1373.60     1281.17    109.03 o 
   5  15  10     1674.49     1548.29     95.50 o 
  -6  16  10      230.32      300.18     48.63 o 
  -4  16  10        3.88       36.51     41.34 o 
  -2  16  10       82.25      103.88     33.78 o 
   0  16  10        9.26       50.11     32.75 o 
   2  16  10       21.08       10.47     35.81 o 
   4  16  10       45.69       34.59     45.12 o 
  -3  17  10      131.11      184.31     38.03 o 
  -1  17  10      215.15      233.03     38.28 o 
   1  17  10      108.76      180.06     55.27 o 
   3  17  10      232.02      250.03     42.57 o 
  -2  18  10      519.81      618.14     43.48 o 
   0  18  10      347.10      394.29     49.41 o 
 -11   1  11      562.82      625.50     50.13 o 
  -9   1  11      734.85      760.68     47.08 o 
  -7   1  11      801.20      851.99     37.41 o 
  -5   1  11      213.12      245.55     28.83 o 
  -3   1  11      465.86      411.05     25.41 o 
  -1   1  11     1346.92     1358.60     42.22 o 
   1   1  11     6811.59     7973.45     63.64 o 
   3   1  11     2270.06     2687.04     81.57 o 
   5   1  11     6164.07     6964.17     80.85 o 
   7   1  11     3411.38     3456.80     50.50 o 
   9   1  11     1896.95     1752.48     53.50 o 
 -10   2  11     2004.60     2194.47     72.35 o 
  -8   2  11     5917.17     6157.01     82.36 o 
  -6   2  11    13405.25    15257.03    243.85 o 
  -4   2  11    22325.38    21750.17    357.52 o 
  -2   2  11    20358.68    19828.01    445.50 o 
   0   2  11    33187.09    36425.82    617.03 o 
   2   2  11    15671.65    17728.70    162.42 o 
   4   2  11     6958.92     7763.52     92.35 o 
   6   2  11     3003.84     3245.55     50.43 o 
   8   2  11     1905.26     1818.70     45.19 o 
 -11   3  11     1799.63     1994.91    177.28 o 
  -9   3  11     3030.72     3316.98     79.83 o 
  -7   3  11     8720.38     9249.87    224.66 o 
  -5   3  11    17201.20    18348.66    235.64 o 
  -3   3  11    16015.76    12522.75    128.69 o 
  -1   3  11    15555.55    16395.64    418.31 o 
   1   3  11    31663.08    34655.20    312.88 o 
   3   3  11    16918.83    19159.89    114.81 o 
   5   3  11    10324.96    11035.01     93.38 o 
   7   3  11     4261.97     4257.57     62.13 o 
   9   3  11     2281.37     2124.53     50.90 o 
 -10   4  11     1352.25     1570.95     79.33 o 
  -8   4  11      560.78      668.94     46.24 o 
  -6   4  11     4177.31     4772.58     75.76 o 
  -4   4  11      993.71      967.92     33.26 o 
  -2   4  11     3151.09     3315.34     88.17 o 
   0   4  11     1405.26     1399.61     55.62 o 
   2   4  11    10886.24    11890.32     71.64 o 
   4   4  11     3092.89     3399.92     44.99 o 
   6   4  11     6434.14     6723.17     71.04 o 
   8   4  11     1839.03     1752.36     45.00 o 
  -9   5  11       49.79       19.54     44.27 o 
  -7   5  11        4.27       -6.55     40.54 o 
  -5   5  11      467.86      497.49     34.67 o 
  -3   5  11      849.51      573.56     33.11 o 
  -1   5  11      358.93      447.64     34.60 o 
   1   5  11       25.31       21.81     14.05 o 
   3   5  11     4170.10     4178.67     61.28 o 
   5   5  11      806.31      854.11     28.25 o 
   7   5  11      639.13      584.95     40.90 o 
 -10   6  11     1319.19     1496.64     81.35 o 
  -8   6  11     3690.27     4135.69    123.32 o 
  -6   6  11     5816.75     6334.04    424.48 o 
  -4   6  11     8083.46     6999.18    145.88 o 
  -2   6  11     9526.57     9226.79    275.97 o 
   0   6  11    10334.02     9910.05    187.33 o 
   2   6  11    14810.52    15082.70    260.21 o 
   4   6  11    10612.56    10344.80     76.93 o 
   6   6  11     3163.53     3055.29     55.24 o 
   8   6  11     1512.50     1306.07     45.10 o 
  -9   7  11     3838.99     4180.55    118.03 o 
  -7   7  11     6688.69     7415.97    301.35 o 
  -5   7  11    11940.09    11712.23    597.62 o 
  -3   7  11    15105.75    12601.33    145.00 o 
  -1   7  11    27459.04    26906.62    717.79 o 
   1   7  11    13584.73    13674.86    226.15 o 
   3   7  11    16894.83    16307.61    317.83 o 
   5   7  11     3641.31     3489.82     80.02 o 
   7   7  11     3405.69     3248.46     88.24 o 
 -10   8  11      748.40      856.92     67.79 o 
  -8   8  11     1628.99     1901.49    116.37 o 
  -6   8  11      710.69      814.10     81.78 o 
  -4   8  11     1202.29      979.49     54.91 o 
  -2   8  11     1489.36     1409.60     45.11 o 
   0   8  11     8015.71     7916.28    190.53 o 
   2   8  11     5203.13     5081.82     66.72 o 
   4   8  11     6717.40     6155.16    233.11 o 
   6   8  11     3916.11     3910.63     92.09 o 
   8   8  11     2139.58     1902.42     59.96 o 
  -9   9  11       71.86      114.22     46.32 o 
  -7   9  11       65.47       58.96     44.11 o 
  -5   9  11       24.28       11.47     38.02 o 
  -3   9  11       79.46       51.00     29.63 o 
  -1   9  11       65.91       49.63     27.72 o 
   1   9  11       76.15       93.49     28.06 o 
   3   9  11      318.44      275.00     27.21 o 
   5   9  11        5.58       73.16     30.37 o 
   7   9  11      115.00      152.47     34.95 o 
  -8  10  11      271.33      285.97     54.34 o 
  -6  10  11      324.25      356.56     50.64 o 
  -4  10  11       10.25       27.00     31.96 o 
  -2  10  11     1120.93     1036.54     42.28 o 
   0  10  11       15.82       19.52     29.70 o 
   2  10  11     1434.81     1386.72     42.76 o 
   4  10  11      699.09      668.04     42.39 o 
   6  10  11     1438.68     1329.05     59.29 o 
  -9  11  11      885.28     1047.70     73.24 o 
  -7  11  11     2529.21     2821.04    256.42 o 
  -5  11  11     3714.97     3317.65     93.76 o 
  -3  11  11     6228.43     6013.16    163.52 o 
  -1  11  11     4510.38     4411.35     72.92 o 
   1  11  11     5422.47     5386.53     76.14 o 
   3  11  11     1921.72     1768.88     53.50 o 
   5  11  11     1814.06     1676.49     63.12 o 
   7  11  11      219.28      161.44     35.47 o 
  -8  12  11     1271.94     1446.12     78.62 o 
  -6  12  11     1633.52     1574.02     74.84 o 
  -4  12  11     2682.52     2368.13     96.29 o 
  -2  12  11     3603.29     3446.35     88.20 o 
   0  12  11     2579.63     2620.16     49.92 o 
   2  12  11     4008.16     3718.85     82.06 o 
   4  12  11     3475.14     3280.88     82.62 o 
   6  12  11     1244.64     1147.87     83.84 o 
  -7  13  11      536.27      536.58     57.99 o 
  -5  13  11      487.34      462.24     65.35 o 
  -3  13  11     1555.60     1494.26     53.82 o 
  -1  13  11      927.15      842.81     41.26 o 
   1  13  11     1319.24     1317.97     46.93 o 
   3  13  11     1206.47     1065.03     43.71 o 
   5  13  11     1900.59     1841.56     98.88 o 
  -6  14  11      111.52      147.01     62.79 o 
  -4  14  11      134.25      139.56     36.57 o 
  -2  14  11     1318.96     1303.64     51.26 o 
   0  14  11        3.88        9.17     23.71 o 
   2  14  11       11.52      -17.30     34.64 o 
   4  14  11       38.30       48.13     44.37 o 
  -5  15  11      485.37      436.26     47.88 o 
  -3  15  11      441.20      460.70     40.71 o 
  -1  15  11      420.10      441.79     39.19 o 
   1  15  11      811.87      845.27     55.12 o 
   3  15  11      981.39      997.97     57.54 o 
  -4  16  11     2059.59     2043.66    158.10 o 
  -2  16  11     2203.70     2351.04     66.23 o 
   0  16  11     3397.27     3628.90     96.77 o 
   2  16  11     2240.70     2370.22     78.53 o 
  -3  17  11      620.45      648.01     44.87 o 
  -1  17  11     1088.92     1208.30     54.59 o 
   1  17  11     1352.27     1402.78     68.88 o 
  -2  18  11      169.82      212.22     36.23 o 
   0  18  11      270.61      188.16     44.44 o 
 -10   0  12     1861.70     2107.69     84.68 o 
  -8   0  12     4845.62     5043.08    130.47 o 
  -6   0  12    15238.50    16686.39    172.67 o 
  -4   0  12    25766.34    23627.32    318.27 o 
  -2   0  12    45361.00    46224.61    875.10 o 
   0   0  12    53197.63    60263.70   1605.82 o 
   2   0  12    22386.91    25326.91    718.50 o 
   4   0  12    32892.79    37256.57    515.09 o 
   6   0  12    14718.65    15708.44    177.43 o 
   8   0  12     6271.59     6240.13    103.11 o 
 -11   1  12      938.33     1027.13     47.91 o 
  -9   1  12     1797.11     1845.61     53.55 o 
  -7   1  12     8688.79     9877.40    182.99 o 
  -5   1  12     6346.59     6899.12     76.46 o 
  -3   1  12    18179.64    14663.27     92.34 o 
  -1   1  12     5556.09     5739.80    206.00 o 
   1   1  12     6337.46     7345.06     83.28 o 
   3   1  12     6033.83     6912.41     80.26 o 
   5   1  12    10245.02    11186.79     88.33 o 
   7   1  12     5185.69     5332.19     63.24 o 
   9   1  12     2999.65     2865.38     65.79 o 
 -10   2  12      181.66      238.39     33.77 o 
  -8   2  12       47.54       36.74     27.27 o 
  -6   2  12     3741.73     4060.59     61.60 o 
  -4   2  12      531.50      538.40     31.64 o 
  -2   2  12     1687.15     1777.60     41.29 o 
   0   2  12     2332.48     2450.86     52.49 o 
   2   2  12      198.07      213.00     22.65 o 
   4   2  12        8.17       21.75     19.16 o 
   6   2  12      262.48      281.40     22.47 o 
   8   2  12        8.95       -0.49     20.28 o 
  -9   3  12     3223.32     3390.64     79.97 o 
  -7   3  12     2745.39     3049.31     58.86 o 
  -5   3  12     8211.86     8862.06    158.57 o 
  -3   3  12     1569.85     1286.93     32.20 o 
  -1   3  12     5047.86     5306.90    136.35 o 
   1   3  12      847.89      948.91     30.38 o 
   3   3  12      679.19      736.42     28.39 o 
   5   3  12      121.31      144.38     19.84 o 
   7   3  12      399.07      391.96     23.78 o 
 -10   4  12      645.01      714.01     63.65 o 
  -8   4  12     2354.91     2554.31     87.98 o 
  -6   4  12     2403.19     2669.85    168.82 o 
  -4   4  12     9405.13     8038.53    195.22 o 
  -2   4  12     9732.50     9178.60    196.79 o 
   0   4  12    13760.09    14386.34    181.91 o 
   2   4  12    22270.57    23824.65    126.19 o 
   4   4  12    14863.98    16032.68     99.36 o 
   6   4  12     5765.61     5815.24     67.25 o 
   8   4  12     2245.41     2065.55     48.35 o 
  -9   5  12     1570.76     1722.07     80.42 o 
  -7   5  12     2393.77     2691.77     84.94 o 
  -5   5  12     7589.55     7598.24    437.83 o 
  -3   5  12     8149.61     6923.11     76.11 o 
  -1   5  12    16014.53    16657.23    419.82 o 
   1   5  12    11284.47    12074.18    100.38 o 
   3   5  12    15368.43    15828.04     92.10 o 
   5   5  12     7916.31     8185.26    108.57 o 
   7   5  12     2331.37     2257.52     53.05 o 
 -10   6  12      883.21      971.31     69.89 o 
  -8   6  12     2625.69     2945.59     95.43 o 
  -6   6  12     2019.39     2547.77    116.93 o 
  -4   6  12     1186.66     1000.60     53.12 o 
  -2   6  12     3816.03     3911.38    236.68 o 
   0   6  12     1084.78     1022.00     34.77 o 
   2   6  12     2124.67     2152.37     46.51 o 
   4   6  12      840.26      916.03     36.97 o 
   6   6  12     1461.35     1478.16     42.18 o 
   8   6  12      879.09      794.05     42.65 o 
  -9   7  12      113.52      175.50     51.06 o 
  -7   7  12       43.56       74.30     43.71 o 
  -5   7  12      109.09      139.06     42.91 o 
  -3   7  12        5.21       52.81     34.96 o 
  -1   7  12     4642.02     4510.47    158.32 o 
   1   7  12     1714.14     1715.02     78.96 o 
   3   7  12      969.62      861.91     35.66 o 
   5   7  12      282.92      293.02     45.12 o 
   7   7  12       18.33       48.96     30.94 o 
 -10   8  12      753.66      763.07     63.94 o 
  -8   8  12      397.23      445.25     55.56 o 
  -6   8  12     2875.87     2963.68    221.64 o 
  -4   8  12     3234.21     2387.74     98.13 o 
  -2   8  12     2298.90     2120.92     62.48 o 
   0   8  12      229.16      245.84     28.99 o 
   2   8  12      351.02      353.06     40.24 o 
   4   8  12       85.49      130.96     29.72 o 
   6   8  12     1125.58     1115.43     67.30 o 
   8   8  12      436.98      378.20     34.03 o 
  -9   9  12      819.47      916.71     68.94 o 
  -7   9  12     1686.07     1818.81    130.09 o 
  -5   9  12     4297.67     3760.05    116.74 o 
  -3   9  12     9244.67     8377.51     99.47 o 
  -1   9  12     8052.74     7838.43    114.75 o 
   1   9  12    12892.77    13097.88    113.65 o 
   3   9  12     9188.94     8739.14    127.08 o 
   5   9  12     6064.61     5700.18    208.86 o 
   7   9  12     4547.32     4233.85    173.70 o 
  -8  10  12     2537.90     2834.14    123.13 o 
  -6  10  12     5141.93     5188.76    150.96 o 
  -4  10  12     9097.51     7186.73    255.29 o 
  -2  10  12     3383.74     3248.93     63.80 o 
   0  10  12     5136.23     5186.43    160.81 o 
   2  10  12     2701.41     2788.91     56.58 o 
   4  10  12     3871.20     3735.44     85.98 o 
   6  10  12     2068.49     1961.50     70.65 o 
  -7  11  12      770.78      800.80     66.17 o 
  -5  11  12     1682.32     1398.15     68.55 o 
  -3  11  12     1938.69     1814.31     54.95 o 
  -1  11  12      358.88      371.43     32.95 o 
   1  11  12      562.42      595.25     34.32 o 
   3  11  12      897.04      891.53     57.15 o 
   5  11  12      354.29      339.19     38.28 o 
  -8  12  12      263.26      286.80     53.26 o 
  -6  12  12      429.82      333.03     50.72 o 
  -4  12  12       99.14      109.14     40.56 o 
  -2  12  12      140.86      137.97     31.40 o 
   0  12  12        2.32       37.33     25.39 o 
   2  12  12       90.88       96.84     27.14 o 
   4  12  12       10.77       47.53     29.99 o 
   6  12  12      114.57      127.06     33.33 o 
  -7  13  12      895.79      929.85     67.57 o 
  -5  13  12     2499.63     2088.10    115.61 o 
  -3  13  12     2652.87     2693.55     67.71 o 
  -1  13  12     3154.75     3206.06     67.48 o 
   1  13  12     3774.26     3866.15     73.10 o 
   3  13  12     3059.12     3076.64     82.48 o 
   5  13  12     2442.32     2454.41    113.55 o 
  -6  14  12     1060.67      918.26     64.52 o 
  -4  14  12     2144.73     2068.89     89.47 o 
  -2  14  12     2491.06     2571.21     64.91 o 
   0  14  12     2938.34     2979.45     91.77 o 
   2  14  12     3915.52     4094.33     96.37 o 
   4  14  12     2748.03     2883.40    121.82 o 
  -5  15  12      811.21      751.46     49.04 o 
  -3  15  12      780.25      821.12     47.97 o 
  -1  15  12      493.89      529.28     40.10 o 
   1  15  12      801.48      797.51     54.21 o 
   3  15  12      330.97      248.90     52.64 o 
  -4  16  12       10.02       11.88     55.27 o 
  -2  16  12      136.78      154.75     34.72 o 
   0  16  12      143.71      134.62     42.62 o 
   2  16  12      668.56      661.87    121.07 o 
  -3  17  12      209.01      246.35     55.94 o 
  -1  17  12      244.06      306.91     47.68 o 
   1  17  12        9.96       -3.16     37.97 o 
  -9   1  13     1098.25     1176.66     47.02 o 
  -7   1  13     1582.83     1808.81     47.57 o 
  -5   1  13     4987.50     5431.85     87.69 o 
  -3   1  13     6720.79     5488.65    121.32 o 
  -1   1  13    12639.65    13520.82    232.97 o 
   1   1  13     5510.25     6136.60    133.61 o 
   3   1  13     1844.95     2133.84     46.29 o 
   5   1  13      189.15      215.20     20.82 o 
   7   1  13      668.02      643.19     27.86 o 
 -10   2  13     1765.42     1917.72     66.94 o 
  -8   2  13     2289.96     2576.75     68.48 o 
  -6   2  13     1774.64     1956.75     46.44 o 
  -4   2  13     4233.90     3704.24     52.17 o 
  -2   2  13     4878.59     4750.37    102.90 o 
   0   2  13     7367.40     8423.07    199.76 o 
   2   2  13     8628.55     9870.78     80.46 o 
   4   2  13     8664.14     9865.82     89.55 o 
   6   2  13     7274.88     7602.36     78.72 o 
   8   2  13     6006.15     5924.70     71.72 o 
  -9   3  13     2765.15     3241.98     99.16 o 
  -7   3  13     4609.06     4986.80    101.70 o 
  -5   3  13     8868.81     8940.76    346.84 o 
  -3   3  13    18898.71    15929.40    212.11 o 
  -1   3  13     9725.64    10347.72    151.39 o 
   1   3  13    11079.83    12206.75    238.94 o 
   3   3  13     9636.84    10625.59    119.56 o 
   5   3  13     7067.52     7583.33     73.98 o 
   7   3  13     3717.74     3695.44     54.30 o 
 -10   4  13      812.76      932.84     70.50 o 
  -8   4  13      989.30     1071.04     64.26 o 
  -6   4  13     3811.62     4006.64     87.34 o 
  -4   4  13     7182.48     5983.83    176.33 o 
  -2   4  13    14106.92    13662.99    212.20 o 
   0   4  13     1877.49     1946.90     45.53 o 
   2   4  13     8141.34     8771.51     96.49 o 
   4   4  13      653.12      755.45     35.54 o 
   6   4  13     1252.00     1254.62     35.38 o 
   8   4  13      152.44      120.65     23.11 o 
  -9   5  13       87.18       84.65     46.78 o 
  -7   5  13      607.61      627.81    131.03 o 
  -5   5  13     2424.33     2327.29    131.41 o 
  -3   5  13     2797.96     2452.65     70.34 o 
  -1   5  13     5765.40     5604.29     68.83 o 
   1   5  13     1152.06     1249.87     60.32 o 
   3   5  13      649.24      632.49     32.79 o 
   5   5  13       75.45       72.64     18.77 o 
   7   5  13       41.57       -8.28     22.12 o 
 -10   6  13     1359.99     1683.85    110.16 o 
  -8   6  13     2503.13     2738.79    190.43 o 
  -6   6  13     5149.01     5350.80    319.77 o 
  -4   6  13     9384.03     7340.79    116.95 o 
  -2   6  13    14861.93    14435.53    663.98 o 
   0   6  13    15626.11    15899.45    335.56 o 
   2   6  13     7040.15     7289.45    106.23 o 
   4   6  13     7376.41     7360.85     92.26 o 
   6   6  13     4387.59     4297.13     97.57 o 
   8   6  13     1974.55     1765.97     59.18 o 
  -9   7  13     2411.71     2645.74    154.90 o 
  -7   7  13     3364.11     3785.44    102.80 o 
  -5   7  13     3973.89     3589.34    257.17 o 
  -3   7  13     7895.13     6666.33    110.46 o 
  -1   7  13    13433.21    13358.47    322.03 o 
   1   7  13    12548.63    12863.67    513.97 o 
   3   7  13     8611.26     8806.12     96.53 o 
   5   7  13     8421.95     8199.84    364.89 o 
   7   7  13     7090.27     6656.38    274.09 o 
  -8   8  13     1966.63     2154.66    155.66 o 
  -6   8  13     3999.50     4034.92    299.85 o 
  -4   8  13     7773.88     5895.08    119.75 o 
  -2   8  13     9313.80     8976.22    126.54 o 
   0   8  13    13716.92    13924.50    386.32 o 
   2   8  13     3335.41     3510.70     78.68 o 
   4   8  13     2430.28     2421.02    112.79 o 
   6   8  13      651.75      624.02     45.97 o 
  -9   9  13       22.60       78.38     46.25 o 
  -7   9  13       39.72      101.75     47.04 o 
  -5   9  13      167.30      124.03     41.23 o 
  -3   9  13       35.28       21.40     37.76 o 
  -1   9  13      293.21      308.96     31.25 o 
   1   9  13      167.49      187.74     28.30 o 
   3   9  13      758.97      771.76     44.11 o 
   5   9  13       28.82       56.36     50.01 o 
   7   9  13      280.23      281.35     37.73 o 
  -8  10  13      388.42      406.25     56.35 o 
  -6  10  13     1494.22     1430.45     71.75 o 
  -4  10  13      825.86      676.33     50.94 o 
  -2  10  13     3906.95     3672.14     68.10 o 
   0  10  13     1781.64     1813.24     62.13 o 
   2  10  13     1995.57     2014.19     50.69 o 
   4  10  13      110.25      115.01     31.07 o 
   6  10  13      720.79      738.79     49.84 o 
  -7  11  13     1251.19     1303.21     72.73 o 
  -5  11  13     1437.67     1139.02     63.72 o 
  -3  11  13      982.51      929.38     44.79 o 
  -1  11  13     2397.67     2240.73     92.19 o 
   1  11  13     2053.83     2097.11     85.85 o 
   3  11  13     2232.91     2047.54     66.86 o 
   5  11  13     3766.85     3690.54     93.01 o 
  -8  12  13     1114.02     1285.31    156.22 o 
  -6  12  13     2109.00     2195.72    117.12 o 
  -4  12  13     3046.56     2675.59     67.48 o 
  -2  12  13     3462.11     3343.21    120.08 o 
   0  12  13     2906.74     2936.85    100.15 o 
   2  12  13     2442.28     2350.56     57.67 o 
   4  12  13     2844.33     2813.24     80.74 o 
   6  12  13     2650.41     2484.31     81.57 o 
  -7  13  13     1386.99     1483.40     77.93 o 
  -5  13  13     2257.64     2042.43     84.83 o 
  -3  13  13     2708.74     2619.99    101.33 o 
  -1  13  13     3641.14     3537.94    136.38 o 
   1  13  13     1773.85     1799.71     54.91 o 
   3  13  13     1129.19     1083.86     67.49 o 
   5  13  13     1412.24     1314.06     89.48 o 
  -6  14  13       53.06        2.74     41.92 o 
  -4  14  13       17.95       21.47     33.72 o 
  -2  14  13        2.39       48.33     32.11 o 
   0  14  13        1.69       11.51     30.14 o 
   2  14  13      259.56      293.24     33.68 o 
   4  14  13      129.27      136.11     50.01 o 
  -5  15  13      114.99      100.09     46.15 o 
  -3  15  13      613.52      661.30     46.40 o 
  -1  15  13      701.22      799.28     45.00 o 
   1  15  13      486.61      430.71     49.24 o 
   3  15  13      482.79      489.53     64.29 o 
  -4  16  13      642.17      698.53     71.25 o 
  -2  16  13     1216.87     1268.96     54.36 o 
   0  16  13     1415.93     1504.60     69.31 o 
   2  16  13      806.04      816.51     56.32 o 
  -3  17  13     1483.47     1662.22     60.92 o 
  -1  17  13     1351.59     1520.47     72.98 o 
 -10   0  14     6000.84     6965.14    141.43 o 
  -8   0  14     9638.69    10542.15    254.92 o 
  -6   0  14    24670.74    27176.59    252.28 o 
  -4   0  14    10306.27     8884.28    111.67 o 
  -2   0  14    12234.63    12123.82    305.49 o 
   0   0  14    15264.06    17054.22    700.45 o 
   2   0  14    10702.75    12001.62    131.59 o 
   4   0  14     5733.94     6382.51    104.70 o 
   6   0  14     4550.69     4880.22     84.08 o 
   8   0  14     3741.24     3647.71    101.66 o 
  -9   1  14     1799.90     2036.87     55.60 o 
  -7   1  14     3720.67     4153.46     66.60 o 
  -5   1  14     6855.73     6751.57     72.58 o 
  -3   1  14     7847.27     6552.57     65.74 o 
  -1   1  14    12207.50    13168.50    297.04 o 
   1   1  14    26992.72    31226.83    333.32 o 
   3   1  14    12980.95    14819.92    187.55 o 
   5   1  14    10001.76    10755.96     90.70 o 
   7   1  14     3987.35     4153.24     60.02 o 
 -10   2  14      203.65      315.52     50.10 o 
  -8   2  14       19.47       34.82     39.82 o 
  -6   2  14     1041.35     1068.37     38.45 o 
  -4   2  14      102.90       69.68     23.42 o 
  -2   2  14      650.61      723.81     52.38 o 
   0   2  14       30.45       46.69     20.81 o 
   2   2  14     1349.01     1705.18     37.53 o 
   4   2  14      972.84     1117.29     35.56 o 
   6   2  14     1165.38     1266.21     36.23 o 
   8   2  14        9.33       10.66     18.62 o 
  -9   3  14      390.36      464.93     53.91 o 
  -7   3  14      325.36      371.83     36.33 o 
  -5   3  14     2021.36     1969.83     52.74 o 
  -3   3  14     1898.20     1710.62     47.22 o 
  -1   3  14    15138.69    14952.39    314.78 o 
   1   3  14     5185.31     5663.19     71.74 o 
   3   3  14    10478.76    11435.66    129.05 o 
   5   3  14     1188.93     1298.54     34.77 o 
   7   3  14     1607.55     1539.09     38.13 o 
 -10   4  14      959.10     1149.31     70.95 o 
  -8   4  14     3360.60     3880.02    104.40 o 
  -6   4  14     2552.71     2846.60    138.55 o 
  -4   4  14    10561.02     8556.78    131.11 o 
  -2   4  14     7850.74     7395.14     89.85 o 
   0   4  14    11019.56    11556.22    102.41 o 
   2   4  14     5653.66     6209.30    143.84 o 
   4   4  14     4026.68     4276.39     53.51 o 
   6   4  14     2752.04     2722.92     49.65 o 
   8   4  14     1900.37     1745.51     46.46 o 
  -9   5  14     1828.01     2140.70     98.51 o 
  -7   5  14     4326.09     4916.23    276.16 o 
  -5   5  14     4938.46     4773.70    100.68 o 
  -3   5  14     7536.57     6366.22    105.35 o 
  -1   5  14     9321.27     9279.07    161.07 o 
   1   5  14     5145.79     5252.22     71.59 o 
   3   5  14     2621.70     2661.69     56.15 o 
   5   5  14     2424.98     2417.99     71.42 o 
   7   5  14     1746.77     1693.34     93.24 o 
 -10   6  14      119.03      117.81     46.26 o 
  -8   6  14      305.23      380.70     53.84 o 
  -6   6  14      375.20      467.72     92.30 o 
  -4   6  14     2517.34     2088.27     84.22 o 
  -2   6  14     5773.77     5334.64     95.31 o 
   0   6  14    15265.41    15622.56    158.05 o 
   2   6  14     9745.00     9660.73    155.59 o 
   4   6  14     3383.35     3389.86     77.19 o 
   6   6  14     2829.05     2821.68     82.90 o 
  -9   7  14       98.56      130.03     49.18 o 
  -7   7  14      227.33      249.40     60.16 o 
  -5   7  14      684.01      717.89     54.04 o 
  -3   7  14       37.81       19.40     46.81 o 
  -1   7  14      641.83      644.54     43.89 o 
   1   7  14       68.26      101.27     32.97 o 
   3   7  14      102.50      129.36     32.90 o 
   5   7  14      186.32      219.03     27.42 o 
   7   7  14       35.82       92.32     35.34 o 
  -8   8  14      524.35      548.58     59.75 o 
  -6   8  14      554.78      438.38     91.74 o 
  -4   8  14      100.20       67.01     65.80 o 
  -2   8  14     1496.86     1294.19     57.28 o 
   0   8  14     1018.22     1022.37     49.78 o 
   2   8  14     3276.30     3250.72    224.27 o 
   4   8  14     2346.99     2214.08     68.99 o 
   6   8  14      775.80      650.05     48.65 o 
  -9   9  14     2278.40     2570.15    139.87 o 
  -7   9  14     4156.33     4740.30    359.44 o 
  -5   9  14     3361.71     3088.32     90.13 o 
  -3   9  14     4856.70     4323.52    168.44 o 
  -1   9  14     2572.25     2430.24     70.40 o 
   1   9  14     5027.32     5141.41    140.61 o 
   3   9  14     3042.28     2769.79     74.97 o 
   5   9  14     1936.63     1827.94    207.54 o 
  -8  10  14     1716.54     1921.39     85.93 o 
  -6  10  14     2859.40     2779.77    153.96 o 
  -4  10  14     3676.81     2944.42     87.20 o 
  -2  10  14     5567.37     5483.56    384.82 o 
   0  10  14     6055.44     6031.26    230.10 o 
   2  10  14     6285.60     6069.13    125.77 o 
   4  10  14     6640.59     6358.87    126.52 o 
   6  10  14     1886.19     1688.80     91.74 o 
  -7  11  14      151.19      173.67     50.00 o 
  -5  11  14      514.65      421.86     50.82 o 
  -3  11  14     1090.58     1010.63     97.00 o 
  -1  11  14     1323.51     1397.53    112.42 o 
   1  11  14     1080.39     1153.20     73.81 o 
   3  11  14     2130.18     1992.53    127.08 o 
   5  11  14     1168.96     1089.99     57.26 o 
  -6  12  14       64.08       63.91     45.49 o 
  -4  12  14      192.15      188.48     43.81 o 
  -2  12  14      579.26      528.99     38.03 o 
   0  12  14     1216.35     1193.27     47.02 o 
   2  12  14     1792.18     1785.59     67.53 o 
   4  12  14      399.91      423.48     65.04 o 
  -7  13  14      836.41      929.96    166.18 o 
  -5  13  14     1615.10     1376.55     73.55 o 
  -3  13  14     1467.97     1407.15     61.54 o 
  -1  13  14     2171.89     2327.58     79.62 o 
   1  13  14     1149.23     1223.40     70.98 o 
   3  13  14     1512.43     1545.21     64.18 o 
  -6  14  14     1040.63     1004.04     69.27 o 
  -4  14  14     1983.29     1688.11     78.83 o 
  -2  14  14     2911.44     3019.43     71.99 o 
   0  14  14     2401.09     2595.59     66.40 o 
   2  14  14     2157.82     2096.03    104.15 o 
   4  14  14      873.16      813.62     75.57 o 
  -5  15  14      190.60      113.39     45.13 o 
  -3  15  14      921.12      941.26     49.83 o 
  -1  15  14     1436.14     1459.87     56.46 o 
   1  15  14     1743.91     1847.24     74.94 o 
   3  15  14     1282.02     1360.68     91.74 o 
  -4  16  14       18.46       50.64     35.07 o 
  -2  16  14      102.92       96.27     41.55 o 
   0  16  14        2.81       20.84     59.03 o 
  -9   1  15      665.91      759.98     47.71 o 
  -7   1  15      660.09      752.36     36.64 o 
  -5   1  15      787.83      751.18     37.07 o 
  -3   1  15       35.89       37.43     22.62 o 
  -1   1  15     1005.28     1040.05     32.32 o 
   1   1  15      990.08     1145.92     36.74 o 
   3   1  15     5344.25     6137.25     71.76 o 
   5   1  15     2103.07     2171.54     43.27 o 
   7   1  15     2297.25     2357.32     46.03 o 
 -10   2  15     1024.66     1145.04     69.24 o 
  -8   2  15     3281.70     3621.52     76.92 o 
  -6   2  15     8496.62     8822.58    262.72 o 
  -4   2  15    11789.85     9766.26    100.05 o 
  -2   2  15    17633.96    17551.54    480.16 o 
   0   2  15    13189.58    14652.04    152.34 o 
   2   2  15    13107.13    14571.41    135.80 o 
   4   2  15     7453.17     8053.80     86.37 o 
   6   2  15     2976.94     3034.03     53.19 o 
   8   2  15     1038.53      957.24     33.44 o 
  -9   3  15     2143.88     2368.88     88.39 o 
  -7   3  15     5461.38     6079.84     93.00 o 
  -5   3  15     6132.46     5604.63     88.92 o 
  -3   3  15    12977.90    11266.83    227.54 o 
  -1   3  15    11194.82    11671.30    150.19 o 
   1   3  15     9513.37    10725.53    204.65 o 
   3   3  15    10747.00    11560.48    125.47 o 
   5   3  15     9429.18    10213.31     90.33 o 
   7   3  15     2911.82     2853.45     49.92 o 
 -10   4  15      576.13      705.03     61.54 o 
  -8   4  15     1120.58     1378.13     71.76 o 
  -6   4  15      923.22      962.64     57.77 o 
  -4   4  15      480.66      397.41     34.34 o 
  -2   4  15     2564.26     2432.36     51.96 o 
   0   4  15     1308.96     1393.60     42.07 o 
   2   4  15     3436.90     3664.96     88.42 o 
   4   4  15     4358.91     4596.24     77.40 o 
   6   4  15     3526.42     3624.48     76.02 o 
  -9   5  15       49.22      137.47     47.75 o 
  -7   5  15       62.52      100.57     44.05 o 
  -5   5  15      139.27      123.76     40.24 o 
  -3   5  15       44.18       44.25     34.13 o 
  -1   5  15      118.89      154.58     25.75 o 
   1   5  15        4.57       16.75     23.55 o 
   3   5  15      213.44      272.16     28.19 o 
   5   5  15      531.19      450.90     33.44 o 
   7   5  15      931.26      883.78     54.49 o 
  -8   6  15     2596.47     3006.27     97.89 o 
  -6   6  15     3699.99     3842.54    222.96 o 
  -4   6  15     9156.88     7632.21    225.59 o 
  -2   6  15     5120.44     4876.92    187.99 o 
   0   6  15     6573.14     6737.53    106.03 o 
   2   6  15     3542.47     3553.44     63.33 o 
   4   6  15     4272.67     4326.87    113.86 o 
   6   6  15     2313.90     2226.11     60.96 o 
  -9   7  15     1819.53     2031.51     88.94 o 
  -7   7  15     4994.26     5331.19    264.88 o 
  -5   7  15     9765.73     9144.45    377.86 o 
  -3   7  15    15035.44    12995.14    246.08 o 
  -1   7  15    11257.28    11365.34    246.83 o 
   1   7  15    16028.20    16867.05    357.18 o 
   3   7  15     6174.25     6278.79    155.47 o 
   5   7  15     4220.54     4050.04     96.37 o 
   7   7  15     1653.32     1595.36     68.84 o 
  -8   8  15     1130.73     1266.61    143.62 o 
  -6   8  15     1338.62     1400.07    126.14 o 
  -4   8  15     1616.63     1302.52    120.88 o 
  -2   8  15      661.39      670.99     72.56 o 
   0   8  15     2099.98     2156.76     91.93 o 
   2   8  15     2365.78     2317.99    105.46 o 
   4   8  15     3693.95     3630.45    145.32 o 
   6   8  15     1436.09     1365.67     63.41 o 
  -9   9  15       54.26      143.34     51.06 o 
  -7   9  15        2.49        2.21     53.39 o 
  -5   9  15      338.60      289.89     46.57 o 
  -3   9  15      106.44       82.85     36.68 o 
  -1   9  15      243.16      225.98     38.12 o 
   1   9  15        6.51       41.66     30.52 o 
   3   9  15      152.86      119.59     31.62 o 
   5   9  15        6.95       -9.26     31.14 o 
  -8  10  15      128.74      117.56     46.35 o 
  -6  10  15      467.21      503.01     54.91 o 
  -4  10  15       80.12      101.11     40.14 o 
  -2  10  15       17.79       43.62     41.36 o 
   0  10  15      261.94      213.66     36.56 o 
   2  10  15     1613.15     1675.56     63.14 o 
   4  10  15      649.13      674.62     46.65 o 
   6  10  15     1076.91     1048.73     58.37 o 
  -7  11  15     1543.02     1664.32    139.30 o 
  -5  11  15     3116.66     2771.37     93.81 o 
  -3  11  15     2816.90     2579.71    170.32 o 
  -1  11  15     2715.93     2852.36    328.98 o 
   1  11  15     2832.91     2993.00    149.26 o 
   3  11  15     2586.24     2513.75     77.49 o 
   5  11  15      997.38     1060.18     57.65 o 
  -6  12  15     1373.01     1455.18     74.58 o 
  -4  12  15     2029.26     1698.77     77.23 o 
  -2  12  15     2072.03     2101.71     87.98 o 
   0  12  15     2695.06     2766.98     65.48 o 
   2  12  15     3917.71     3761.78    164.30 o 
   4  12  15     1921.52     1783.63     69.09 o 
  -5  13  15      414.52      367.78     52.47 o 
  -3  13  15      242.31      181.56     47.75 o 
  -1  13  15      503.76      508.01     50.48 o 
   1  13  15      949.21     1041.26     58.61 o 
   3  13  15     1079.74     1003.30     83.28 o 
  -6  14  15       84.27       79.19     46.51 o 
  -4  14  15      195.13      224.20     54.33 o 
  -2  14  15       64.85       48.71     38.39 o 
   0  14  15      361.71      327.34     39.14 o 
   2  14  15      302.98      333.33     41.20 o 
  -5  15  15      564.90      537.24     56.63 o 
  -3  15  15      496.76      556.84     42.03 o 
  -1  15  15      743.73      747.85     46.60 o 
   1  15  15      276.13      273.34     57.15 o 
  -2  16  15     1825.89     1974.67     81.09 o 
   0  16  15     1699.38     1834.31     81.78 o 
 -10   0  16     2086.77     2144.22    117.31 o 
  -8   0  16     1382.55     1587.72     68.57 o 
  -6   0  16     4902.94     5242.71    100.60 o 
  -4   0  16     4442.52     3800.38     78.79 o 
  -2   0  16    18240.57    18267.61    761.36 o 
   0   0  16    11895.73    13386.94    766.63 o 
   2   0  16    33619.71    38735.83    273.00 o 
   4   0  16    10777.07    11919.69    213.18 o 
   6   0  16     7812.66     8168.56    127.61 o 
  -9   1  16     2795.37     3232.90     75.78 o 
  -7   1  16     2198.09     2523.77     63.87 o 
  -5   1  16     7137.21     6934.82    123.32 o 
  -3   1  16     6713.20     5795.39    126.45 o 
  -1   1  16     5787.86     6255.98    125.90 o 
   1   1  16     6478.51     7332.79     73.92 o 
   3   1  16     3275.07     3753.28     65.88 o 
   5   1  16     1957.03     2134.01     44.13 o 
   7   1  16     1182.85     1176.37     35.52 o 
 -10   2  16      179.82      214.21     65.98 o 
  -8   2  16       36.48       57.19     34.32 o 
  -6   2  16        4.75       54.94     31.08 o 
  -4   2  16      129.86       92.00     30.16 o 
  -2   2  16      111.66       96.67     27.04 o 
   0   2  16      660.42      766.91     35.17 o 
   2   2  16       33.91       38.91     20.92 o 
   4   2  16      144.45      196.52     24.42 o 
   6   2  16        6.86       30.74     19.79 o 
  -9   3  16      952.07     1019.00     66.32 o 
  -7   3  16     2966.77     3225.50    123.89 o 
  -5   3  16     4153.91     3924.04     88.55 o 
  -3   3  16     2760.83     2353.02     53.69 o 
  -1   3  16     2410.82     2317.65     52.56 o 
   1   3  16       42.32      100.91     26.48 o 
   3   3  16      851.93      986.95     40.50 o 
   5   3  16      218.82      257.90     23.57 o 
   7   3  16     1557.77     1481.47     47.44 o 
 -10   4  16      638.60      790.39     62.07 o 
  -8   4  16     1603.28     1752.98     78.01 o 
  -6   4  16     2767.88     2831.50    107.53 o 
  -4   4  16    11816.42     9403.53    416.02 o 
  -2   4  16     9723.91     9615.41    227.83 o 
   0   4  16    13094.29    13983.48    122.20 o 
   2   4  16     4257.41     4640.98     88.67 o 
   4   4  16     7215.07     7550.47    145.78 o 
   6   4  16     5179.06     5081.93     91.16 o 
  -9   5  16      596.58      702.18     60.85 o 
  -7   5  16     1701.27     1826.58     76.04 o 
  -5   5  16     2290.51     2113.96     72.87 o 
  -3   5  16     7672.57     6177.65    108.49 o 
  -1   5  16     5880.56     5912.45    192.31 o 
   1   5  16     5817.54     6365.80     99.42 o 
   3   5  16     5228.23     5599.08    123.72 o 
   5   5  16     5659.01     5860.90    114.92 o 
   7   5  16     4340.08     4229.83    107.52 o 
  -8   6  16     1657.62     2003.20    108.66 o 
  -6   6  16     2457.91     2571.00    150.58 o 
  -4   6  16     6328.41     5091.10    106.71 o 
  -2   6  16      912.00      887.81     57.15 o 
   0   6  16     1642.71     1778.39     61.97 o 
   2   6  16       91.05      100.97     32.51 o 
   4   6  16      384.84      412.81     31.80 o 
   6   6  16      340.43      301.62     33.52 o 
  -9   7  16       15.10       -7.18     46.73 o 
  -7   7  16        0.75      -32.20     40.38 o 
  -5   7  16       65.55       -5.79     37.78 o 
  -3   7  16       95.60       91.13     37.12 o 
  -1   7  16        6.66       30.95     32.25 o 
   1   7  16       83.88       86.13     41.36 o 
   3   7  16      875.47      901.12    121.44 o 
   5   7  16        0.39       -1.85     30.77 o 
  -8   8  16      903.75     1059.06     69.53 o 
  -6   8  16     1065.40     1044.67     71.06 o 
  -4   8  16      633.51      519.79     49.73 o 
  -2   8  16     1851.75     1719.84    115.99 o 
   0   8  16     1881.35     1825.35     64.82 o 
   2   8  16      960.56      891.07     56.77 o 
   4   8  16     1174.78     1175.79     56.75 o 
   6   8  16      546.92      515.42     45.46 o 
  -7   9  16     1837.87     2008.35     83.91 o 
  -5   9  16     2994.69     2607.72     88.03 o 
  -3   9  16     5093.84     4430.46    103.01 o 
  -1   9  16     8358.37     8579.43    590.48 o 
   1   9  16    10567.28    10985.71    603.07 o 
   3   9  16     6935.14     6830.60    122.16 o 
   5   9  16     6158.49     6046.45    256.98 o 
  -8  10  16     1689.12     2132.72    151.14 o 
  -6  10  16     3406.23     3466.68    209.23 o 
  -4  10  16     2999.50     2488.64     86.02 o 
  -2  10  16     5414.19     5293.52    371.66 o 
   0  10  16     3489.79     3459.74    180.47 o 
   2  10  16     3574.30     3567.71     90.74 o 
   4  10  16     3528.04     3417.17    191.00 o 
  -7  11  16      676.03      804.85     74.07 o 
  -5  11  16     1405.88     1303.98     72.56 o 
  -3  11  16     1079.23     1030.76     61.85 o 
  -1  11  16     1943.81     1959.48     85.91 o 
   1  11  16      877.58      917.33     54.61 o 
   3  11  16      596.11      638.12    133.10 o 
   5  11  16      620.67      577.35     47.68 o 
  -6  12  16      287.38      299.09     64.29 o 
  -4  12  16      408.15      315.10     49.67 o 
  -2  12  16      172.51      173.53     52.07 o 
   0  12  16       31.64       51.88     29.82 o 
   2  12  16      101.12      127.90     36.28 o 
   4  12  16       65.03       18.24     30.31 o 
  -5  13  16      944.19      842.97     97.19 o 
  -3  13  16     1991.51     1913.42     79.33 o 
  -1  13  16     2706.57     2851.69    178.78 o 
   1  13  16     1056.63     1088.66     60.73 o 
   3  13  16     1617.76     1650.45     68.44 o 
  -4  14  16     1116.32      983.16     66.26 o 
  -2  14  16     2317.91     2496.58    125.39 o 
   0  14  16     1733.77     1991.44    171.27 o 
   2  14  16     1532.27     1664.25     71.11 o 
  -3  15  16      671.93      774.74     59.72 o 
  -1  15  16      610.53      771.20     72.12 o 
   1  15  16      311.43      375.79     53.95 o 
  -9   1  17      452.54      543.52     54.90 o 
  -7   1  17     1416.33     1476.24     52.81 o 
  -5   1  17     3517.36     3387.83     66.72 o 
  -3   1  17     3965.88     3591.29     89.04 o 
  -1   1  17     6686.79     7439.24    126.30 o 
   1   1  17     4761.93     5329.09     65.57 o 
   3   1  17     3064.03     3375.61     64.85 o 
   5   1  17      561.59      584.99     28.48 o 
   7   1  17      348.69      305.78     23.54 o 
 -10   2  17     1649.69     1933.96     81.88 o 
  -8   2  17     1626.82     1881.21     83.28 o 
  -6   2  17     3730.44     3797.81     72.57 o 
  -4   2  17     1866.92     1548.42     48.31 o 
  -2   2  17     5308.79     5046.49     80.10 o 
   0   2  17     5498.81     5784.48    145.60 o 
   2   2  17     7529.45     8196.65     98.51 o 
   4   2  17     4425.80     4717.83     82.25 o 
   6   2  17     5623.18     5849.60     75.37 o 
  -9   3  17     2128.48     2607.49     92.28 o 
  -7   3  17     3867.47     4288.03    113.55 o 
  -5   3  17     5725.22     5311.79    239.26 o 
  -3   3  17     7855.43     6829.35    172.63 o 
  -1   3  17    13662.60    14466.80    127.29 o 
   1   3  17    10184.17    10974.06    112.30 o 
   3   3  17     4749.76     5152.50     83.14 o 
   5   3  17     4719.17     4975.38     88.56 o 
   7   3  17     3173.43     3196.30     67.23 o 
  -8   4  17     1088.43     1288.45     70.62 o 
  -6   4  17     3304.57     3434.32     91.97 o 
  -4   4  17     5271.69     4389.75     96.32 o 
  -2   4  17     7515.04     7360.66     90.93 o 
   0   4  17    11237.54    11657.90    214.32 o 
   2   4  17     2791.74     2941.07     78.28 o 
   4   4  17     1452.48     1478.37     50.61 o 
   6   4  17      729.46      707.02     40.60 o 
  -9   5  17      117.13      156.27     49.27 o 
  -7   5  17      132.68      172.62     43.52 o 
  -5   5  17      531.07      449.56     47.24 o 
  -3   5  17     1693.96     1311.58    111.10 o 
  -1   5  17     1306.75     1236.73     55.45 o 
   1   5  17      398.10      407.50     31.74 o 
   3   5  17      152.09      173.19     27.08 o 
   5   5  17        2.39       11.64     24.21 o 
  -8   6  17     2374.33     2811.17     95.43 o 
  -6   6  17     1031.33     1130.35     63.07 o 
  -4   6  17     4078.82     3397.71     90.10 o 
  -2   6  17     3697.95     3309.62     83.50 o 
   0   6  17     6372.35     6599.96    113.43 o 
   2   6  17     3394.27     3441.82     85.46 o 
   4   6  17     4084.96     4144.49     97.96 o 
   6   6  17     1443.63     1330.40     51.00 o 
  -9   7  17     1787.32     2190.75    137.61 o 
  -7   7  17     2867.44     3108.04    215.44 o 
  -5   7  17     2795.94     2693.60    160.36 o 
  -3   7  17     3704.15     2976.81    287.25 o 
  -1   7  17     3612.08     3432.48     85.48 o 
   1   7  17     5746.85     6185.45    199.27 o 
   3   7  17     4759.18     4645.90    156.41 o 
   5   7  17     4376.41     4286.31    104.34 o 
  -8   8  17     1294.81     1495.72    100.58 o 
  -6   8  17     1738.82     1805.69     87.60 o 
  -4   8  17     4190.89     3618.48     97.71 o 
  -2   8  17     3804.48     3640.58    121.82 o 
   0   8  17     3976.57     4018.55    190.06 o 
   2   8  17     2660.62     2704.03    174.08 o 
   4   8  17     2246.06     2312.57     77.37 o 
  -7   9  17       14.61       13.91     42.82 o 
  -5   9  17      114.53      110.56     44.53 o 
  -3   9  17       70.86       45.40     58.65 o 
  -1   9  17      188.79      194.08     39.84 o 
   1   9  17       13.76       84.31     35.05 o 
   3   9  17       85.37       95.82     35.25 o 
   5   9  17      249.30      270.77     38.94 o 
  -6  10  17      609.12      604.80     58.26 o 
  -4  10  17     1271.58      995.37     62.69 o 
  -2  10  17     1766.67     1675.01     91.55 o 
   0  10  17     1933.90     1935.08    100.39 o 
   2  10  17     1480.93     1534.24     65.59 o 
   4  10  17      319.81      352.33     40.12 o 
  -7  11  17      350.63      321.93     51.89 o 
  -5  11  17      216.91      224.80     49.30 o 
  -3  11  17     1112.23     1010.68     81.02 o 
  -1  11  17     1013.68     1067.29     60.41 o 
   1  11  17     1363.96     1495.40     68.29 o 
   3  11  17     1994.24     1997.39    146.07 o 
  -6  12  17      990.77     1166.10     89.11 o 
  -4  12  17     1173.48      953.10     63.43 o 
  -2  12  17     3370.96     3301.71    208.48 o 
   0  12  17     1859.90     1831.91     73.91 o 
   2  12  17     2085.08     2132.16    115.43 o 
  -5  13  17      425.44      404.33     52.75 o 
  -3  13  17     1576.68     1438.56     74.44 o 
  -1  13  17     1666.85     1704.00    130.28 o 
   1  13  17     1360.81     1433.35     67.93 o 
   3  13  17      975.69      923.30     58.28 o 
  -4  14  17        0.90      -27.36     95.31 o 
  -2  14  17       13.72       80.09     41.19 o 
   0  14  17        1.31       50.45     40.04 o 
   2  14  17        5.47       40.97     33.75 o 
  -3  15  17      184.48      144.75     56.40 o 
  -1  15  17      725.52      719.58     47.11 o 
  -8   0  18     3982.88     4697.52    153.78 o 
  -6   0  18     8273.14     8540.05    186.86 o 
  -4   0  18     7359.27     6436.05    156.03 o 
  -2   0  18    16463.99    16890.40    439.90 o 
   0   0  18     3634.74     3927.65     82.19 o 
   2   0  18    12268.70    13194.55    410.01 o 
   4   0  18     2841.04     3006.92     81.82 o 
   6   0  18     3551.88     3582.10     79.17 o 
  -9   1  18     1213.73     1370.45     99.26 o 
  -7   1  18     1736.86     1820.84     71.42 o 
  -5   1  18     3663.79     3430.54     68.76 o 
  -3   1  18     5007.39     4276.45     71.20 o 
  -1   1  18    10125.00    10809.27    195.63 o 
   1   1  18     6314.73     7062.07     92.57 o 
   3   1  18     7009.91     7640.33     95.02 o 
   5   1  18     3682.40     3869.23     60.65 o 
  -8   2  18       15.39      -28.49     38.54 o 
  -6   2  18      298.09      279.03     35.09 o 
  -4   2  18       44.91       12.86     29.59 o 
  -2   2  18     1056.88     1051.72     42.43 o 
   0   2  18      705.73      783.75     38.11 o 
   2   2  18     1178.69     1235.08     44.67 o 
   4   2  18      244.24      271.66     37.27 o 
   6   2  18      354.34      336.32     33.63 o 
  -9   3  18       98.79       79.36     44.13 o 
  -7   3  18      505.66      504.84     51.86 o 
  -5   3  18      531.44      493.48     47.48 o 
  -3   3  18     2047.54     1677.26     49.96 o 
  -1   3  18     1391.33     1490.90     47.53 o 
   1   3  18     6142.45     6696.21     91.34 o 
   3   3  18     5812.17     6116.94     92.16 o 
   5   3  18     3483.29     3593.45    122.16 o 
  -8   4  18     3107.98     3568.80    103.42 o 
  -6   4  18     4615.43     4765.66    128.40 o 
  -4   4  18     5226.04     4125.74    129.53 o 
  -2   4  18     2581.32     2399.88     71.11 o 
   0   4  18     4710.56     4855.70     76.59 o 
   2   4  18     1786.84     1858.13     52.55 o 
   4   4  18     3686.88     3830.77     82.74 o 
   6   4  18     1448.33     1402.85     53.46 o 
  -9   5  18     1411.36     1605.31     76.48 o 
  -7   5  18     3024.61     3340.36    224.27 o 
  -5   5  18     3004.97     2808.73    162.24 o 
  -3   5  18     4235.28     3349.52    116.55 o 
  -1   5  18     3074.62     3118.82     92.30 o 
   1   5  18     4618.26     4761.50     99.16 o 
   3   5  18     4182.68     4089.18     77.43 o 
   5   5  18     2466.03     2454.42     86.32 o 
  -8   6  18      643.05      730.82     62.04 o 
  -6   6  18      632.56      726.13     55.67 o 
  -4   6  18     1549.19     1347.50     64.93 o 
  -2   6  18      845.55      818.66     50.69 o 
   0   6  18     4031.36     4054.88    131.03 o 
   2   6  18     2987.70     2989.52    105.84 o 
   4   6  18     6027.02     6145.77    288.19 o 
   6   6  18     1006.68      942.45     57.02 o 
  -7   7  18      181.09      223.10     48.73 o 
  -5   7  18        3.46       30.77     40.83 o 
  -3   7  18      234.43      204.53     40.38 o 
  -1   7  18       85.42      107.46     43.61 o 
   1   7  18       42.85        0.14     33.70 o 
   3   7  18       98.28      125.54     35.43 o 
   5   7  18       14.36        9.78     48.50 o 
  -8   8  18      161.49      129.42     46.33 o 
  -6   8  18      226.49      199.41     47.97 o 
  -4   8  18      858.23      691.51     54.74 o 
  -2   8  18      441.28      350.37     42.73 o 
   0   8  18     2352.36     2315.11    200.96 o 
   2   8  18     2404.08     2525.19     79.94 o 
   4   8  18     1206.29     1181.04     58.96 o 
  -7   9  18     2482.94     2772.09    266.57 o 
  -5   9  18     4603.96     4265.25    112.78 o 
  -3   9  18     3168.57     2739.67     88.60 o 
  -1   9  18     2674.22     2666.82    124.07 o 
   1   9  18     2520.93     2620.21     84.50 o 
   3   9  18     1325.76     1368.64     63.23 o 
   5   9  18      959.22      922.00     55.82 o 
  -6  10  18     1504.38     1583.71     79.63 o 
  -4  10  18     2821.95     2188.61     84.95 o 
  -2  10  18     4579.59     4337.63    325.04 o 
   0  10  18     4930.90     5106.45    469.41 o 
   2  10  18     5650.52     5897.08    187.05 o 
   4  10  18     1991.92     2011.32     75.77 o 
  -5  11  18      283.97      293.49     50.25 o 
  -3  11  18      442.67      438.95     69.93 o 
  -1  11  18     1089.33     1119.44     89.67 o 
   1  11  18     1319.73     1315.31     65.50 o 
   3  11  18      417.83      501.96     56.02 o 
  -6  12  18       58.10       -4.73     44.46 o 
  -4  12  18       33.22       29.05     39.78 o 
  -2  12  18      141.35      169.74     44.02 o 
   0  12  18      176.87      176.45     41.82 o 
   2  12  18      326.45      328.19     43.83 o 
  -5  13  18      905.64      836.96     64.24 o 
  -3  13  18      925.42      945.58     79.52 o 
  -1  13  18      934.08     1037.07    134.41 o 
   1  13  18      956.26     1141.00     83.84 o 
  -2  14  18     1282.49     1328.94    161.48 o 
   0  14  18     1250.25     1336.18     73.13 o 
  -9   1  19      283.42      215.81     66.55 o 
  -7   1  19      396.86      368.53     85.16 o 
  -5   1  19      461.42      463.08     49.41 o 
  -3   1  19      678.01      589.67     36.84 o 
  -1   1  19       42.93       60.54     26.99 o 
   1   1  19      617.32      701.58     37.52 o 
   3   1  19     1133.02     1292.72     48.95 o 
   5   1  19     2020.19     2148.89     77.49 o 
  -8   2  19     1185.21     1360.30     98.88 o 
  -6   2  19     4496.35     4646.31    253.60 o 
  -4   2  19     7560.68     6140.29     88.05 o 
  -2   2  19    10204.33     9952.32    158.38 o 
   0   2  19     6023.91     6477.96    101.51 o 
   2   2  19     6711.97     7332.02    100.15 o 
   4   2  19     2611.31     2776.29     68.87 o 
   6   2  19     2310.76     2336.51     89.29 o 
  -9   3  19     1490.33     1773.80     78.20 o 
  -7   3  19     1654.09     1872.37     74.50 o 
  -5   3  19     4887.73     4764.15    166.18 o 
  -3   3  19     5254.23     4223.60     93.81 o 
  -1   3  19     6039.15     6106.76     87.91 o 
   1   3  19     5766.58     6161.34     90.89 o 
   3   3  19     4370.10     4631.86     85.48 o 
   5   3  19     2541.03     2661.58     87.47 o 
  -8   4  19      481.94      664.33     58.08 o 
  -6   4  19      708.99      822.01     57.76 o 
  -4   4  19      846.64      728.73     51.15 o 
  -2   4  19      159.79      142.80     35.19 o 
   0   4  19      551.22      595.40     45.14 o 
   2   4  19      668.76      720.96     38.65 o 
   4   4  19      726.62      811.51     42.74 o 
  -7   5  19      220.04      212.83     46.25 o 
  -5   5  19       33.75      -10.49     38.11 o 
  -3   5  19        3.01       52.68     35.66 o 
  -1   5  19       44.47       48.09     31.87 o 
   1   5  19       35.54       62.35     37.03 o 
   3   5  19       87.60      141.51     37.08 o 
   5   5  19      766.80      759.31     53.04 o 
  -8   6  19     1976.94     2392.16     89.90 o 
  -6   6  19     2117.67     2317.89     85.21 o 
  -4   6  19     4093.73     3331.77     92.53 o 
  -2   6  19     3698.52     3380.28     98.32 o 
   0   6  19     6284.52     6292.03    118.62 o 
   2   6  19     2881.27     2968.51     85.60 o 
   4   6  19     4190.96     4417.88    141.93 o 
  -7   7  19     3284.65     3507.03    159.79 o 
  -5   7  19     5933.92     5825.11    181.22 o 
  -3   7  19     7375.35     6025.84    284.99 o 
  -1   7  19     9084.77     9036.71    318.83 o 
   1   7  19     6506.43     6931.27    325.04 o 
   3   7  19     6060.48     6028.83    121.89 o 
   5   7  19     3565.58     3564.17    100.10 o 
  -8   8  19      804.83      971.60     66.11 o 
  -6   8  19      533.77      544.00    126.52 o 
  -4   8  19     1446.89     1222.51     65.89 o 
  -2   8  19      607.35      554.61     49.22 o 
   0   8  19     1495.55     1552.94     67.07 o 
   2   8  19     1863.12     1939.22     73.14 o 
   4   8  19     3104.17     3170.03    244.95 o 
  -7   9  19      168.16      161.13     47.97 o 
  -5   9  19       24.92        3.13     42.81 o 
  -3   9  19       89.99       51.89     66.55 o 
  -1   9  19       26.31       59.43     35.90 o 
   1   9  19      164.48      159.51     46.06 o 
   3   9  19       17.08       57.37     65.23 o 
  -6  10  19      329.33      293.80     50.59 o 
  -4  10  19      200.21      146.98     45.31 o 
  -2  10  19      336.68      332.81     48.07 o 
   0  10  19       17.17      -34.20     39.10 o 
   2  10  19       32.39       34.21     45.87 o 
  -5  11  19     1427.72     1305.92    122.38 o 
  -3  11  19     3317.32     3033.59    201.71 o 
  -1  11  19     2930.57     2952.65    337.82 o 
   1  11  19     1682.15     1690.36    103.02 o 
   3  11  19     1220.75     1235.76     62.87 o 
  -4  12  19      816.53      695.08    131.22 o 
  -2  12  19     2817.28     2751.00    220.89 o 
   0  12  19     1524.16     1702.04    204.35 o 
   2  12  19     1567.49     1544.99     71.12 o 
  -3  13  19      499.62      409.24     51.57 o 
  -1  13  19      507.77      477.73     99.64 o 
   1  13  19      604.17      654.00     53.70 o 
  -8   0  20     1377.86     1498.29     98.88 o 
  -6   0  20     4116.86     4283.18    144.00 o 
  -4   0  20     6837.86     6044.66    162.05 o 
  -2   0  20    13316.50    12484.85    223.71 o 
   0   0  20    11815.22    13070.63    235.36 o 
   2   0  20    11735.85    13445.10    249.28 o 
   4   0  20     6788.37     7420.37    195.89 o 
  -9   1  20     1154.82     1206.15     95.50 o 
  -7   1  20     2952.50     3548.51    143.63 o 
  -5   1  20     4551.86     4333.86     99.59 o 
  -3   1  20     3928.82     3465.62     87.33 o 
  -1   1  20     6172.21     6346.26    134.45 o 
   1   1  20     1623.84     1789.26     53.31 o 
   3   1  20     1701.08     1841.72     57.51 o 
   5   1  20     1812.94     1852.45     61.18 o 
  -8   2  20       94.90       98.51     63.54 o 
  -6   2  20      521.70      530.13     78.20 o 
  -4   2  20      540.98      485.53     40.47 o 
  -2   2  20      495.19      468.73     70.60 o 
   0   2  20      321.50      380.93     33.79 o 
   2   2  20       11.97       51.48     27.36 o 
   4   2  20       80.34       56.76     28.37 o 
  -7   3  20     1392.71     1609.97     72.07 o 
  -5   3  20      937.32      961.63     57.92 o 
  -3   3  20     3219.26     2666.70     81.21 o 
  -1   3  20      398.09      407.49     33.57 o 
   1   3  20     1819.57     1858.86     54.80 o 
   3   3  20       35.72       64.27     28.55 o 
   5   3  20      335.20      323.72     33.14 o 
  -8   4  20     1105.04     1232.91     67.92 o 
  -6   4  20     1226.23     1275.86     67.72 o 
  -4   4  20     1425.88     1228.88     72.38 o 
  -2   4  20     3714.92     3544.86     90.17 o 
   0   4  20     6388.50     6766.15    122.88 o 
   2   4  20     4510.82     4588.89     82.79 o 
   4   4  20     4171.97     4366.06    125.18 o 
  -7   5  20      942.25     1064.51     67.54 o 
  -5   5  20     1708.46     1682.85    120.50 o 
  -3   5  20     2442.08     2005.48     72.94 o 
  -1   5  20     5231.21     5258.16    371.85 o 
   1   5  20     6356.18     6768.48    138.17 o 
   3   5  20     4483.49     4612.05    226.34 o 
   5   5  20     2708.01     2870.15     94.94 o 
  -8   6  20     1081.36     1232.26     69.96 o 
  -6   6  20     1621.62     1870.84    200.77 o 
  -4   6  20     1379.40     1130.85     63.70 o 
  -2   6  20     1178.19     1163.37     76.89 o 
   0   6  20     1107.98     1199.05     59.37 o 
   2   6  20      235.26      226.33     48.31 o 
   4   6  20      927.43     1029.96     95.31 o 
  -7   7  20       20.10       11.67     43.08 o 
  -5   7  20       18.51        7.47     41.46 o 
  -3   7  20      204.03      213.42     42.89 o 
  -1   7  20      237.31      290.56     67.68 o 
   1   7  20      741.70      727.81     62.41 o 
   3   7  20      189.34      202.91     38.92 o 
  -6   8  20      380.74      365.38     72.75 o 
  -4   8  20     1676.42     1277.61     68.52 o 
  -2   8  20      974.62      907.15     60.48 o 
   0   8  20      512.05      542.13     67.68 o 
   2   8  20      444.01      410.59     65.98 o 
   4   8  20      140.16      211.41     44.37 o 
  -7   9  20      433.66      418.23     54.75 o 
  -5   9  20     1004.08      886.19     63.41 o 
  -3   9  20     2641.57     2191.91     83.72 o 
  -1   9  20     3193.60     3178.71    193.44 o 
   1   9  20     2367.12     2344.67    158.48 o 
   3   9  20     3425.13     3513.52    240.63 o 
  -6  10  20     1089.29     1225.07     74.39 o 
  -4  10  20     2671.71     2259.53     89.72 o 
  -2  10  20     2734.58     2589.24    240.25 o 
   0  10  20     1666.00     1651.63    123.70 o 
   2  10  20     1327.77     1452.48     68.54 o 
  -5  11  20      269.28      289.10     48.93 o 
  -3  11  20      836.81      795.50     99.07 o 
  -1  11  20      327.45      269.95     46.60 o 
   1  11  20      300.72      311.12     44.26 o 
  -4  12  20       83.43       35.92     57.90 o 
  -2  12  20      131.76      146.68     66.92 o 
   0  12  20       75.03       85.79     40.00 o 
  -7   1  21      750.92      809.86     87.60 o 
  -5   1  21     1156.64     1033.95     60.73 o 
  -3   1  21     3535.83     3181.02    228.41 o 
  -1   1  21     2498.48     2669.03    108.09 o 
   1   1  21     3003.65     3251.52     93.81 o 
   3   1  21     1338.72     1401.25     65.80 o 
   5   1  21     1110.75     1073.55     60.21 o 
  -8   2  21     1525.90     1929.54    115.80 o 
  -6   2  21     1418.26     1608.83    108.28 o 
  -4   2  21     1434.41     1228.33     90.24 o 
  -2   2  21     2025.19     1917.30     56.10 o 
   0   2  21     1902.44     1953.77     78.03 o 
   2   2  21     3219.57     3514.89     86.28 o 
   4   2  21     3267.16     3470.91     79.81 o 
  -7   3  21     1959.22     2180.69    124.45 o 
  -5   3  21     3199.16     3096.72     89.56 o 
  -3   3  21     3481.50     2795.23     96.44 o 
  -1   3  21     5306.34     5139.76    152.65 o 
   1   3  21     4317.73     4455.06     83.53 o 
   3   3  21     4886.97     5180.71    104.94 o 
  -8   4  21      533.18      662.76     81.02 o 
  -6   4  21     1141.76     1268.32     68.58 o 
  -4   4  21     1558.71     1361.91     79.71 o 
  -2   4  21     3536.32     3197.97     87.97 o 
   0   4  21     1870.44     2022.61     84.78 o 
   2   4  21     2521.90     2706.41     84.14 o 
   4   4  21      991.12     1034.60     60.82 o 
  -7   5  21      328.84      339.15     50.68 o 
  -5   5  21      274.95      289.82     46.97 o 
  -3   5  21      673.24      562.55     49.57 o 
  -1   5  21      631.98      565.49     48.47 o 
   1   5  21     1389.83     1444.30     81.96 o 
   3   5  21       45.54       73.38     36.66 o 
  -6   6  21     1813.69     1836.68    159.79 o 
  -4   6  21     2502.90     2020.45     94.18 o 
  -2   6  21     2092.35     1973.01    214.50 o 
   0   6  21     4859.02     5046.73    114.51 o 
   2   6  21     3385.02     3441.75     96.09 o 
   4   6  21     1935.16     1907.51    100.39 o 
  -7   7  21     1765.26     1997.38    266.38 o 
  -5   7  21     2043.79     2061.13     83.68 o 
  -3   7  21     1939.67     1560.09     71.79 o 
  -1   7  21     2477.89     2446.20    156.78 o 
   1   7  21     2653.40     2616.34    153.21 o 
   3   7  21     2938.29     3175.15    339.32 o 
  -6   8  21      854.18      931.98    106.40 o 
  -4   8  21     2928.87     2553.11     89.28 o 
  -2   8  21     2858.09     2669.35    212.81 o 
   0   8  21     4193.92     4339.68    254.16 o 
   2   8  21     1969.74     2080.90     98.13 o 
  -5   9  21       71.50       49.63     69.18 o 
  -3   9  21      155.85      189.25     46.25 o 
  -1   9  21       23.89       92.95     40.28 o 
   1   9  21      306.75      305.03     59.78 o 
  -4  10  21      377.27      280.16     47.52 o 
  -2  10  21      936.81      930.60     88.36 o 
   0  10  21      490.94      605.60     64.10 o 
   2  10  21      605.35      657.63     81.78 o 
  -3  11  21      339.08      256.76     48.31 o 
  -1  11  21      764.63      705.29    107.15 o 
   1  11  21     1154.29     1203.84    101.70 o 
  -2  12  21     1052.79     1031.05    115.05 o 
  -6   0  22     5475.07     5860.43    172.20 o 
  -4   0  22     8232.06     7418.12    187.24 o 
  -2   0  22     3629.46     3401.88    131.22 o 
   0   0  22     3651.54     4023.00    143.25 o 
   2   0  22     1809.34     2049.85    109.41 o 
   4   0  22     1850.12     1918.26    110.16 o 
  -7   1  22      793.59      945.22     94.00 o 
  -5   1  22     1713.47     1537.01    103.02 o 
  -3   1  22     1694.79     1389.67     64.67 o 
  -1   1  22     1999.35     2006.26     74.31 o 
   1   1  22     2775.67     3115.73     90.22 o 
   3   1  22     4144.57     4437.36    109.77 o 
  -6   2  22      133.98      175.21     67.68 o 
  -4   2  22       19.34       49.63     56.40 o 
  -2   2  22       15.86       62.44     38.53 o 
   0   2  22       34.62       80.67     40.13 o 
   2   2  22      412.68      459.21     46.91 o 
   4   2  22       81.34      121.97     35.82 o 
  -7   3  22      297.14      306.80     77.45 o 
  -5   3  22      283.23      331.24     73.32 o 
  -3   3  22     1631.56     1312.50     86.48 o 
  -1   3  22     1652.54     1713.02     69.13 o 
   1   3  22     3388.37     3676.13     97.21 o 
   3   3  22     1003.22     1079.96     49.40 o 
  -6   4  22     1717.82     1911.60     79.84 o 
  -4   4  22     2321.86     2033.12     77.35 o 
  -2   4  22     2939.95     2554.51     82.67 o 
   0   4  22     2655.98     2795.58     91.55 o 
   2   4  22     2507.73     2692.64     87.17 o 
  -7   5  22     1380.13     1514.98     77.45 o 
  -5   5  22     3302.57     3249.86     96.82 o 
  -3   5  22     2779.40     2324.38    210.55 o 
  -1   5  22     2995.80     2842.42    129.34 o 
   1   5  22     2703.53     2707.74    140.43 o 
   3   5  22     1586.44     1572.78    118.62 o 
  -6   6  22      127.24      136.74     62.98 o 
  -4   6  22      422.73      421.05     49.84 o 
  -2   6  22     1240.75     1095.68     62.40 o 
   0   6  22     1616.40     1746.76    159.04 o 
   2   6  22     2618.59     2638.07     86.18 o 
  -5   7  22      107.25      139.52     44.30 o 
  -3   7  22       36.07       35.04     39.20 o 
  -1   7  22        4.44        5.03     35.66 o 
   1   7  22       29.53       71.46     37.08 o 
  -6   8  22      542.86      529.43     56.42 o 
  -4   8  22      412.38      377.16     50.14 o 
  -2   8  22      786.37      625.70     55.18 o 
   0   8  22      372.45      411.12     50.48 o 
   2   8  22      737.79      677.57     52.73 o 
  -5   9  22     1891.80     1879.34     84.83 o 
  -3   9  22     2536.44     2129.47     86.67 o 
  -1   9  22     2149.28     2293.11    126.71 o 
   1   9  22      924.99      993.74     74.44 o 
  -4  10  22     1686.81     1526.43     77.77 o 
  -2  10  22     1894.70     1741.60    106.59 o 
   0  10  22     2745.60     2902.11    278.41 o 
  -7   1  23      375.10      373.73     74.07 o 
  -5   1  23      326.00      297.03     66.92 o 
  -3   1  23      392.29      335.86     46.50 o 
  -1   1  23      529.29      534.37     53.20 o 
   1   1  23      369.93      403.88     47.19 o 
   3   1  23      393.90      529.32     89.48 o 
  -6   2  23     1941.45     2128.43    118.06 o 
  -4   2  23     3856.27     3425.95    141.37 o 
  -2   2  23     5446.54     5079.14    166.18 o 
   0   2  23     6270.64     6098.64    207.35 o 
   2   2  23     3118.58     3374.55     98.57 o 
  -7   3  23     1692.17     1923.52    120.31 o 
  -5   3  23     2871.66     2999.96    137.23 o 
  -3   3  23     2761.12     2389.36    124.07 o 
  -1   3  23     4837.27     4691.50    160.92 o 
   1   3  23     3161.88     3395.11    140.62 o 
   3   3  23     3271.00     3539.49    144.00 o 
  -6   4  23      861.50      922.66     93.62 o 
  -4   4  23      214.40      222.58     67.30 o 
  -2   4  23      759.83      618.32     52.77 o 
   0   4  23      242.24      247.86     42.49 o 
   2   4  23      847.03      993.50     60.07 o 
  -5   5  23       58.52       71.67     42.82 o 
  -3   5  23        4.52       26.89     38.10 o 
  -1   5  23      307.27      271.42     44.35 o 
   1   5  23        9.39        0.33     35.76 o 
  -6   6  23     1216.95     1247.49    137.05 o 
  -4   6  23     1982.56     1728.53     76.50 o 
  -2   6  23     2177.61     1784.47    138.55 o 
   0   6  23     1366.20     1366.00     68.46 o 
   2   6  23     1433.37     1472.75     70.50 o 
  -5   7  23     1743.17     1746.17    155.28 o 
  -3   7  23     4730.47     4027.15    182.54 o 
  -1   7  23     3604.01     3690.50    104.84 o 
   1   7  23     3269.74     3303.62    222.96 o 
  -4   8  23      694.18      640.58     57.57 o 
  -2   8  23      699.96      606.89     56.28 o 
   0   8  23      732.60      739.87     56.79 o 
  -3   9  23      155.49      173.88     44.97 o 
  -1   9  23        3.81       36.21     35.93 o 
  -4   0  24     1779.28     1689.66    104.90 o 
  -2   0  24     2765.45     2525.47    119.94 o 
   0   0  24     5514.06     5981.87    180.10 o 
   2   0  24     4248.27     4293.33    156.03 o 
  -5   1  24     1309.91     1195.62     91.74 o 
  -3   1  24     1945.91     1724.63    109.03 o 
  -1   1  24     2189.26     2389.34     84.93 o 
   1   1  24     1912.99     1972.67     78.53 o 
  -6   2  24      148.19      130.84     70.68 o 
  -4   2  24        5.73       59.41     63.54 o 
  -2   2  24       60.00       23.31     56.40 o 
   0   2  24       10.84      125.58     61.29 o 
   2   2  24       67.77      151.04     40.92 o 
  -5   3  24     1313.85     1308.04    101.14 o 
  -3   3  24     1016.91      901.98     86.10 o 
  -1   3  24      798.30      854.23     88.73 o 
   1   3  24      270.28      291.76     66.55 o 
  -6   4  24      793.64      779.03     92.12 o 
  -4   4  24     1948.24     1798.32    116.18 o 
  -2   4  24     2320.07     2200.24    122.95 o 
   0   4  24     2837.06     2934.54    135.73 o 
   2   4  24     3112.31     3379.70    145.50 o 
  -5   5  24      977.33     1034.33     98.51 o 
  -3   5  24     1727.21     1388.71     80.08 o 
  -1   5  24     1750.87     1726.31    115.61 o 
   1   5  24     2031.61     2197.64    100.58 o 
  -4   6  24     1313.08     1208.60     67.87 o 
  -2   6  24     1620.70     1352.72    173.52 o 
   0   6  24      442.62      419.17     46.95 o 
  -3   7  24       27.17       56.91     40.57 o 
  -1   7  24       61.12      121.15    105.65 o 
  -2   8  24      679.84      573.54     55.46 o 
  -5   1  25      945.24      999.74     91.36 o 
  -3   1  25      871.37      771.89     81.96 o 
  -1   1  25     1951.76     1914.87    113.92 o 
   1   1  25     1316.97     1525.04     99.45 o 
  -4   2  25     1317.13     1326.46    101.89 o 
  -2   2  25      657.38      568.11     73.32 o 
   0   2  25     1564.85     1531.75    105.27 o 
  -5   3  25     2069.73     2238.22    125.95 o 
  -3   3  25     1692.70     1464.07    106.78 o 
  -1   3  25     1911.16     1987.44    118.43 o 
   1   3  25     2145.14     2104.75    119.19 o 
  -4   4  25      947.34     1078.32     99.64 o 
  -2   4  25     1183.68     1068.54     93.62 o 
   0   4  25     1276.06     1395.27    103.77 o 
  -1   5  25      304.31      368.46     73.69 o 
  -2   6  25     1699.21     1441.86     72.32 o 
  -3   1  26     1341.49     1091.85     90.61 o 
  -1   1  26     2967.60     3110.50    138.36 o 
  -2   2  26      146.94      167.69     62.41 o 
                                                 
